# Supplementary material for: Alveolin proteins in the Toxoplasma inner membrane complex form a highly interconnected structure that maintains parasite shape and replication
Source: PLoS Biol. 2024 Sep 12;22(9):e3002809. doi: 10.1371/journal.pbio.3002809 (PMC11421793; doi:10.1371/journal.pbio.3002809)
Supplement: S1 Data — (XLSX) [file pbio.3002809.s017.xlsx]

## Sheet: Fig. 1
Figure 1G
	WT		Δimc6		IMC6c
	Mean	SD	Mean	SD	Mean	SD
Replicate 1	1.15348	0.310625	0.223546	0.0751577	1.14685	0.329819
Replicate 2	1.02644	0.215829	0.233779	0.0961934	1.22095	0.43768
Replicate 3	0.991251	0.294065	0.213805	0.0661429	1.07081	0.444986
	Plaque areas reported in mm2.
	Replicate 1			Replicate 2			Replicate 3
	WT	Δimc6	IMC6c	WT	Δimc6	IMC6c	WT	Δimc6	IMC6c
	0.745956	0.241441	1.37766	1.22922	0.153623	1.59552	1.09764	0.253296	0.798382
	1.57189	0.211081	1.46598	1.26429	0.375381	1.17454	0.521596	0.199486	0.759635
	1.25632	0.242945	0.861265	1.2351	0.222111	0.800232	0.930665	0.157817	0.945994
	1.20417	0.341633	0.753751	0.771996	0.121353	2.05446	0.764295	0.214076	0.680737
	1.17665	0.145469	0.95082	1.30887	0.2158	0.982325	1.22464	0.174498	1.15602
	1.43205	0.208858	1.20194	0.947505	0.562226	2.11025	1.13653	0.185035	0.714225
	1.11761	0.245874	0.422555	1.00341	0.324054	1.18819	0.653372	0.307386	1.37369
	1.39331	0.20304	1.05996	1.12376	0.338804	0.789556	0.963687	0.156665	2.11637
	0.727644	0.338292	1.39384	1.20583	0.239724	1.57807	0.814377	0.300011	1.6728
	1.17052	0.239444	0.950288	0.574055	0.207653	1.79818	0.740358	0.183816	1.08726
	1.37481	0.21407	1.41713	1.36878	0.190832	0.912206	0.615697	0.17487	0.712714
	1.08853	0.140856	1.49286	1.06701	0.177153	0.671784	1.02401	0.25966	0.76717
	1.21092	0.297874	1.13705	0.875842	0.0402646	1.61395	0.872721	0.19259	1.17182
	1.23603	0.225466	0.82759	0.670273	0.200877	0.676943	0.269438	0.104459	0.366395
	1.15522	0.249415	0.921472	1.0231	0.259573	0.764508	0.766857	0.31138	0.960266
	1.23617	0.283516	0.81067	0.965278	0.118697	0.771723	0.572457	0.197875	1.85215
	1.5722	0.232388	0.944583	1.42512	0.278078	1.21776	1.01775	0.181087	0.667391
	0.755029	0.235444	1.52276	0.852106	0.251359	0.548847	1.33043	0.17907	0.625901
	0.927316	0.24443	1.46091	0.988409	0.289873	0.805085	1.34092	0.336774	0.519672
	1.12725	0.284501	1.59399	1.20963	0.327615	1.45736	0.687506	0.218263	1.99713
	2.14769	0.117179	1.20674	1.26433	0.218097	1.30573	0.973119	0.31755	0.868128
	1.04205	0.124515	1.29934	0.747094	0.203965	1.14715	1.1032	0.311872	0.563551
	0.767323	0.108027	1.04635	0.914809	0.262675	1.10265	0.858775	0.151087	2.11056
	0.935843	0.0953995	1.2686	0.756367	0.261204	0.666845	1.01105	0.239105	1.23877
	0.747274	0.368838	0.973112	1.14741	0.21381	1.97734	1.58141	0.187591	1.42313
	0.902881	0.293987	0.99629	1.06807	0.19265	1.52062	1.30891	0.141455	1.20067
	1.4177	0.0747381	1.46397	1.07607	0.0915188	1.31124	1.01463	0.343683	0.702177
	0.880588	0.265717	0.612409	1.17981	0.211221	1.20131	1.21298	0.202494	0.913937
	1.12334	0.115588	1.35644	0.781441	0.154781	1.38919	1.13586	0.181919	1.30023
	0.844264	0.133314	1.25779	0.685875	0.245947	1.49482	1.26872	0.147459	1.47555
	1.46929	0.286538	1.88058	1.11686	0.348329		1.39358	0.101104	0.683739
		0.242905	1.05481	0.947585	0.181673		0.870191	0.196617	1.05564
		0.303732	0.867688	1.07709			1.17472	0.168347	0.976867
		0.277705	0.440374				1.45043	0.195059	1.15075
		0.189894	1.37679					0.309709	0.818844
			1.50268						0.895945
			0.91833						1.29582
			1.49092
Mean	1.15348	0.223546	1.14685	1.02644	0.233779	1.22095	0.991251	0.213805	1.07081
SD	0.310625	0.0751577	0.329819	0.215829	0.0961934	0.43768	0.294065	0.0661429	0.444986
N	31	35	38	33	32	30	34	35	37
Figure 1H
	Percentages were plotted in the graph.
	Replicate 1			Replicate 2			Replicate 3
	WT	Δimc6	IMC6c	WT	Δimc6	IMC6c	WT	Δimc6	IMC6c
Counted	89	35	44	133	40	68	36	21	40
Inoculated	200	300	100	300	400	200	100	200	100
Percentage	44.5	11.6667	44	44.3333	10	34	36	10.5	40
Figure 1I
	Each row represents a mouse. 1 indicates succumbing to infection; 0 indicates sacrifice at the end of experiment.
	Days Post Infection	WT (102)	Δimc6 (105)	IMC6c (102)
	7	1
	7	1
	7	1
	7	1
	7			1
	7			1
	7			1
	7			1
	8		1
	30		0
	30		0
	30		0

## Sheet: Fig. 2
Figure 2C
	Parasite strain	Median Aspect Ratio
	WT	0.5875
	Δimc6	0.7805
	IMC6c	0.6108
Figure 2D
	Parasite strain	Median Circularity
	WT	4.7176
	Δimc6	7.7825
	IMC6c	5.0521
Figure 2E
	Parasite strain	%Gated Elongated (ML)	%Gated Circular (ML)
	WT	85.246	13.2944
Figure 2F
	Parasite strain	%Gated Elongated (ML)	%Gated Circular (ML)
	Δimc6	46.5407	46.5112
The raw data underlying these medians can be found in https://doi.org/10.7910/DVN/QYXOQM.

## Sheet: Fig. 3B-D (R1)
Figure 3B-D	XYZ positioning data used to analyze motility parameters and graphs.
Date (Biological Replicate):	20220901
Condition:	WT																														Δimc6
Technical Replicate:	1										2										3										1										2
	Position										Position										Position										Position										Position
	====================										====================										====================										====================										====================
	Position X	Position Y	Position Z	Unit	Category	Collection	Time	TrackID	ID		Position X	Position Y	Position Z	Unit	Category	Collection	Time	TrackID	ID		Position X	Position Y	Position Z	Unit	Category	Collection	Time	TrackID	ID		Position X	Position Y	Position Z	Unit	Category	Collection	Time	TrackID	ID		Position X	Position Y	Position Z	Unit	Category	Collection	Time	TrackID	ID
	28.6173	4.30001	-9.9613	Âµm	Spot	Position	2	1000000505	505		70.4441	8.67167	-11.7578	Âµm	Spot	Position	2	1000000432	432		44.718	58.3792	-15.2982	Âµm	Spot	Position	2	1000000236	236		70.2012	4.0927	-16.2295	Âµm	Spot	Position	2	1000000291	291		194.813	38.5289	-20	Âµm	Spot	Position	2	1000001093	1093
	46.6873	38.0192	-8.27655	Âµm	Spot	Position	2	1000000581	581		119.567	71.3761	-14.1601	Âµm	Spot	Position	2	1000001079	1079		26.0182	7.60469	-14.4391	Âµm	Spot	Position	2	1000000242	242		225.546	4.66928	-4.68481	Âµm	Spot	Position	2	1000002228	2228		197.436	65.4496	-16.8631	Âµm	Spot	Position	2	1000001210	1210
	119.959	10.9193	-16.2678	Âµm	Spot	Position	2	1000000989	989		171.786	30.3914	-18.6865	Âµm	Spot	Position	2	1000001673	1673		22.1123	68.1427	-13.9526	Âµm	Spot	Position	2	1000000253	253		335.539	46.7603	-16.8861	Âµm	Spot	Position	2	1000003314	3314		214.285	73.2465	-12.1851	Âµm	Spot	Position	2	1000001310	1310
	290.345	70.7192	-20	Âµm	Spot	Position	2	1000002429	2429		221.486	65.0512	-17.0757	Âµm	Spot	Position	2	1000001712	1712		52.1502	67.6992	-11.2292	Âµm	Spot	Position	2	1000000304	304		486.301	16.1691	-7.18213	Âµm	Spot	Position	2	1000004489	4489		249.43	70.7495	-10.2211	Âµm	Spot	Position	2	1000001349	1349
	283.098	48.978	-10.9192	Âµm	Spot	Position	2	1000002697	2697		276.047	49.167	-18.1694	Âµm	Spot	Position	2	1000002454	2454		67.6727	35.5509	-6.60691	Âµm	Spot	Position	2	1000000398	398		460.225	25.5047	-6.32195	Âµm	Spot	Position	2	1000004531	4531		189.677	23.5551	-6.73708	Âµm	Spot	Position	2	1000001393	1393
	414.931	3.24359	-9.94312	Âµm	Spot	Position	2	1000003485	3485		265.37	28.0834	-12.5343	Âµm	Spot	Position	2	1000002600	2600		131.878	9.18953	-20	Âµm	Spot	Position	2	1000000461	461		546.729	39.7727	-17.8481	Âµm	Spot	Position	2	1000004862	4862		333.242	83.4936	-13.631	Âµm	Spot	Position	2	1000001735	1735
	524.724	46.2946	-11.311	Âµm	Spot	Position	2	1000004952	4952		309.08	8.9649	-8.04927	Âµm	Spot	Position	2	1000002768	2768		158.78	70.0671	-12.6665	Âµm	Spot	Position	2	1000000710	710		542.746	19.2257	-17.4473	Âµm	Spot	Position	2	1000004877	4877		293.25	45.4867	-11.5767	Âµm	Spot	Position	2	1000001758	1758
	554.012	13.5493	-8.61833	Âµm	Spot	Position	2	1000004998	4998		359.957	26.49	-6.20213	Âµm	Spot	Position	2	1000003569	3569		121.69	65.8238	-8.49207	Âµm	Spot	Position	2	1000000803	803		535.049	13.1347	-14.5595	Âµm	Spot	Position	2	1000004939	4939		252.861	66.7891	-9.64902	Âµm	Spot	Position	2	1000001808	1808
	576.083	28.979	-4.55213	Âµm	Spot	Position	2	1000005163	5163		488.656	9.0618	-15.0465	Âµm	Spot	Position	2	1000003930	3930		146.016	72.3439	-5.61374	Âµm	Spot	Position	2	1000000831	831		530.383	29.2939	-5.01044	Âµm	Spot	Position	2	1000005320	5320		318.858	59.0962	-9.22633	Âµm	Spot	Position	2	1000001829	1829
	610.644	57.2066	-15.9966	Âµm	Spot	Position	2	1000005506	5506		246.309	164.331	-20	Âµm	Spot	Position	2	1000007630	7630		190.842	41.9926	-20	Âµm	Spot	Position	2	1000000930	930		611.965	50.3164	-17.9476	Âµm	Spot	Position	2	1000005604	5604		364.354	8.92056	-20	Âµm	Spot	Position	2	1000001943	1943
	596.064	77.0403	-11.3902	Âµm	Spot	Position	2	1000005659	5659		218.778	128.519	-14.9581	Âµm	Spot	Position	2	1000007729	7729		242.223	5.03444	-16.4585	Âµm	Spot	Position	2	1000001046	1046		158.744	134.39	-20	Âµm	Spot	Position	2	1000006980	6980		339.479	71.9239	-8.63477	Âµm	Spot	Position	2	1000002310	2310
	656.671	58.2956	-8.79066	Âµm	Spot	Position	2	1000005724	5724		200.853	139.952	-7.12398	Âµm	Spot	Position	2	1000008040	8040		187.456	60.8641	-14.0612	Âµm	Spot	Position	2	1000001075	1075		125.738	119.598	-12.5699	Âµm	Spot	Position	2	1000007295	7295		361.821	73.215	-6.35339	Âµm	Spot	Position	2	1000002379	2379
	639.274	65.7336	-8.72608	Âµm	Spot	Position	2	1000005726	5726		349.789	124.969	-7.68219	Âµm	Spot	Position	2	1000009458	9458		241.791	72.8082	-11.5939	Âµm	Spot	Position	2	1000001098	1098		372.906	86.3453	-15.7834	Âµm	Spot	Position	2	1000009461	9461		474.351	42.7859	-12.9437	Âµm	Spot	Position	2	1000002736	2736
	288.138	92.6559	-20	Âµm	Spot	Position	2	1000008191	8191		503.897	117.001	-18.3505	Âµm	Spot	Position	2	1000010627	10627		211.766	58.6066	-9.0947	Âµm	Spot	Position	2	1000001148	1148		497.213	130.423	-16.6204	Âµm	Spot	Position	2	1000010176	10176		454.918	33.2517	-8.72465	Âµm	Spot	Position	2	1000002816	2816
	289.74	151.052	-20	Âµm	Spot	Position	2	1000008340	8340		570.804	156.385	-12.0015	Âµm	Spot	Position	2	1000010845	10845		193.296	1.275	-5.47244	Âµm	Spot	Position	2	1000001197	1197		522.147	110.012	-10.3067	Âµm	Spot	Position	2	1000011185	11185		486.551	58.9521	-9.07744	Âµm	Spot	Position	2	1000002820	2820
	327.337	99.99	-10.7023	Âµm	Spot	Position	2	1000008595	8595		520.686	211.897	-20	Âµm	Spot	Position	2	1000016319	16319		297.075	70.5176	-20	Âµm	Spot	Position	2	1000001357	1357		254.863	222.98	-20	Âµm	Spot	Position	2	1000014478	14478		457.896	31.48	-7.85658	Âµm	Spot	Position	2	1000002836	2836
	327.622	145.045	-9.69172	Âµm	Spot	Position	2	1000008654	8654		632.56	226.734	-20	Âµm	Spot	Position	2	1000017056	17056		325.577	48.1719	-13.746	Âµm	Spot	Position	2	1000001450	1450		297.311	193.007	-9.37626	Âµm	Spot	Position	2	1000014886	14886		529.41	63.9829	-20	Âµm	Spot	Position	2	1000003087	3087
	354.733	89.2067	-10.2777	Âµm	Spot	Position	2	1000009334	9334		638.279	223.233	-5.11125	Âµm	Spot	Position	2	1000017595	17595		255.711	51.0328	-9.29215	Âµm	Spot	Position	2	1000001567	1567		315.398	230.751	-6.14209	Âµm	Spot	Position	2	1000014983	14983		578.36	40.2028	-15.7235	Âµm	Spot	Position	2	1000003187	3187
	341.753	88.3804	-5.51847	Âµm	Spot	Position	2	1000009513	9513		87.1003	38.6372	4.07803	Âµm	Spot	Position	2	1000018470	18470		364.994	34.1517	-18.4798	Âµm	Spot	Position	2	1000001836	1836		398.915	172.704	-8.11938	Âµm	Spot	Position	2	1000015627	15627		569.632	79.7423	-11.4883	Âµm	Spot	Position	2	1000003305	3305
	489.12	99.5018	-7.36095	Âµm	Spot	Position	2	1000010182	10182		93.4999	35.4746	7.15526	Âµm	Spot	Position	2	1000018575	18575		337.094	26.9705	-16.0478	Âµm	Spot	Position	2	1000001859	1859		495.003	198.14	-14.4593	Âµm	Spot	Position	2	1000016144	16144		614.047	16.3818	-20	Âµm	Spot	Position	2	1000003493	3493
	606.259	90.9606	-11.9544	Âµm	Spot	Position	2	1000011457	11457		128.511	81.7523	7.06045	Âµm	Spot	Position	2	1000018591	18591		344.761	57.8545	-14.9878	Âµm	Spot	Position	2	1000001879	1879		418.868	227.034	-12.5414	Âµm	Spot	Position	2	1000016203	16203		602.827	50.5431	-20	Âµm	Spot	Position	2	1000003569	3569
	44.2739	237.637	-10.9692	Âµm	Spot	Position	2	1000012219	12219		572.039	9.66147	1.21494	Âµm	Spot	Position	2	1000021268	21268		392.406	53.7872	-14.0751	Âµm	Spot	Position	2	1000001892	1892		554.225	223.682	-18.0093	Âµm	Spot	Position	2	1000016771	16771		595.118	26.6181	-8.52313	Âµm	Spot	Position	2	1000003871	3871
	141.222	241.82	-13.2026	Âµm	Spot	Position	2	1000012909	12909		568.901	56.7719	4.87074	Âµm	Spot	Position	2	1000021416	21416		399.342	56.5222	-12.0997	Âµm	Spot	Position	2	1000001930	1930		15.7969	28.6154	2.08645	Âµm	Spot	Position	2	1000018245	18245		39.5052	107.305	-7.27496	Âµm	Spot	Position	2	1000004398	4398
	199.124	214.89	-20	Âµm	Spot	Position	2	1000013362	13362		55.5061	87.1434	-2.85068	Âµm	Spot	Position	2	1000022291	22291		359.98	25.869	-7.59129	Âµm	Spot	Position	2	1000002004	2004		85.0612	26.887	-0.426735	Âµm	Spot	Position	2	1000018812	18812		125.613	124.724	-20	Âµm	Spot	Position	2	1000004547	4547
	234.412	214.797	-16.4512	Âµm	Spot	Position	2	1000013513	13513		73.4019	116.571	7.55293	Âµm	Spot	Position	2	1000022646	22646		368.054	47.0348	-5.89251	Âµm	Spot	Position	2	1000002062	2062		300.504	46.2371	9.72546	Âµm	Spot	Position	2	1000020476	20476		123.712	129.985	-10.3642	Âµm	Spot	Position	2	1000004836	4836
	192.528	185.413	-10.7535	Âµm	Spot	Position	2	1000013661	13661		35.4035	86.7919	9.79544	Âµm	Spot	Position	2	1000022698	22698		438.109	12.7622	-20	Âµm	Spot	Position	2	1000002110	2110		408.717	10.844	3.11102	Âµm	Spot	Position	2	1000020825	20825		188.986	150.602	-6.23286	Âµm	Spot	Position	2	1000005451	5451
	193.893	202.776	-5.78765	Âµm	Spot	Position	2	1000013847	13847		43.308	100.348	10.013	Âµm	Spot	Position	2	1000022703	22703		488.067	72.7272	-20	Âµm	Spot	Position	2	1000002227	2227		467.114	18.7727	0.362934	Âµm	Spot	Position	2	1000021328	21328		271.607	122.752	-7.10099	Âµm	Spot	Position	2	1000005963	5963
	270.668	167.427	-17.2179	Âµm	Spot	Position	2	1000014160	14160		168.866	123.678	3.52779	Âµm	Spot	Position	2	1000023592	23592		419.269	79.0748	-14.8169	Âµm	Spot	Position	2	1000002291	2291		48.1536	131.775	8.13916	Âµm	Spot	Position	2	1000023550	23550		360.417	147.444	-20	Âµm	Spot	Position	2	1000006176	6176
	549.912	199.017	-20	Âµm	Spot	Position	2	1000016101	16101		263.193	121.065	1.104	Âµm	Spot	Position	2	1000024028	24028		455.44	21.6889	-13.846	Âµm	Spot	Position	2	1000002294	2294		227.918	131.871	8.32567	Âµm	Spot	Position	2	1000024894	24894		378.463	144.926	-14.0704	Âµm	Spot	Position	2	1000006324	6324
	645.15	199.941	-15.4848	Âµm	Spot	Position	2	1000017054	17054		270.52	84.8678	6.22901	Âµm	Spot	Position	2	1000024211	24211		442.557	22.836	-11.7885	Âµm	Spot	Position	2	1000002318	2318		263.078	105.895	-4.42524	Âµm	Spot	Position	2	1000025057	25057		424.624	146.81	-20	Âµm	Spot	Position	2	1000006653	6653
	585.069	215.341	-5.30751	Âµm	Spot	Position	2	1000017391	17391		366.527	84.5317	2.35037	Âµm	Spot	Position	2	1000024630	24630		486.934	64.1889	-8.7388	Âµm	Spot	Position	2	1000002382	2382		383.629	106.264	10.1736	Âµm	Spot	Position	2	1000026224	26224		457.341	107.287	-12.9201	Âµm	Spot	Position	2	1000006817	6817
	31.7284	23.4755	2.10039	Âµm	Spot	Position	2	1000017628	17628		342.5	150.78	8.09849	Âµm	Spot	Position	2	1000024884	24884		419.889	4.41632	-7.70367	Âµm	Spot	Position	2	1000002388	2388		477.936	89.7182	-0.2665	Âµm	Spot	Position	2	1000026437	26437		474.49	130.425	-13.2761	Âµm	Spot	Position	2	1000006823	6823
	5.24612	23.867	8.09997	Âµm	Spot	Position	2	1000017828	17828		522.438	140.295	-4.43182	Âµm	Spot	Position	2	1000025579	25579		494.794	29.2977	-5.88505	Âµm	Spot	Position	2	1000002417	2417		434.625	157.669	6.09278	Âµm	Spot	Position	2	1000026712	26712		488.488	107.709	-8.44756	Âµm	Spot	Position	2	1000006925	6925
	117.161	12.7758	2.16053	Âµm	Spot	Position	2	1000018225	18225		507.136	86.4475	3.27726	Âµm	Spot	Position	2	1000025791	25791		527.818	21.9684	-11.905	Âµm	Spot	Position	2	1000002710	2710		528.191	101.157	11.2094	Âµm	Spot	Position	2	1000027488	27488		569.132	106.794	-20	Âµm	Spot	Position	2	1000007077	7077
	241.128	53.0935	1.4073	Âµm	Spot	Position	2	1000018811	18811		638.934	128.313	-1.4524	Âµm	Spot	Position	2	1000026211	26211		535.222	11.5338	-4.96899	Âµm	Spot	Position	2	1000002835	2835		26.8287	216.233	3.07991	Âµm	Spot	Position	2	1000028460	28460		517.294	88.9319	-15.4371	Âµm	Spot	Position	2	1000007298	7298
	386.734	34.5346	3.81198	Âµm	Spot	Position	2	1000020139	20139		634.158	117.251	5.22762	Âµm	Spot	Position	2	1000026403	26403		618.164	41.8471	-18.4747	Âµm	Spot	Position	2	1000003009	3009		11.2203	187.201	3.96447	Âµm	Spot	Position	2	1000028483	28483		534.856	116.604	-6.35413	Âµm	Spot	Position	2	1000007461	7461
	472.165	1.275	-3.04712	Âµm	Spot	Position	2	1000020465	20465		260.563	215.938	-0.411442	Âµm	Spot	Position	2	1000028393	28393		606.377	31.0712	-15.5842	Âµm	Spot	Position	2	1000003030	3030		16.0524	238.209	4.19397	Âµm	Spot	Position	2	1000028512	28512		612.335	119.637	-16.1945	Âµm	Spot	Position	2	1000007756	7756
	528.655	59.202	-3.86313	Âµm	Spot	Position	2	1000021058	21058		383.998	192.516	-4.47871	Âµm	Spot	Position	2	1000028776	28776		16.7824	115.684	-13.584	Âµm	Spot	Position	2	1000003473	3473		267.433	191.668	-3.73627	Âµm	Spot	Position	2	1000030023	30023		638.237	99.6202	-11.5731	Âµm	Spot	Position	2	1000007839	7839
	535.836	61.1172	7.36211	Âµm	Spot	Position	2	1000021440	21440		427.959	185.145	8.13125	Âµm	Spot	Position	2	1000029762	29762		43.5595	100.819	-12.7937	Âµm	Spot	Position	2	1000003489	3489		299.839	190.176	-1.68016	Âµm	Spot	Position	2	1000030111	30111		34.8007	215.392	-20	Âµm	Spot	Position	2	1000008107	8107
	660.539	51.9337	8.27788	Âµm	Spot	Position	2	1000022081	22081		471.829	191.828	8.02038	Âµm	Spot	Position	2	1000029764	29764		30.3912	159.881	-7.47628	Âµm	Spot	Position	2	1000003622	3622		468.671	206.047	6.36979	Âµm	Spot	Position	2	1000031698	31698		76.5521	225.883	-20	Âµm	Spot	Position	2	1000008127	8127
	110.564	99.5095	1.55637	Âµm	Spot	Position	2	1000023069	23069		498.77	229.304	10.4563	Âµm	Spot	Position	2	1000029846	29846		65.1289	140.452	-6.1269	Âµm	Spot	Position	2	1000003630	3630		45.4561	42.4022	11.7126	Âµm	Spot	Position	2	1000033143	33143		21.3828	215.937	-14.2287	Âµm	Spot	Position	2	1000008265	8265
	284.61	128.131	7.3544	Âµm	Spot	Position	2	1000024484	24484		617.803	218.544	2.88108	Âµm	Spot	Position	2	1000030705	30705		19.2637	113.852	-4.58026	Âµm	Spot	Position	2	1000003646	3646		9.56927	33.5182	16.2104	Âµm	Spot	Position	2	1000033294	33294		168.424	194.594	-14.9677	Âµm	Spot	Position	2	1000009269	9269
	411.023	143.669	9.70767	Âµm	Spot	Position	2	1000025221	25221		621.105	219.682	7.66882	Âµm	Spot	Position	2	1000030876	30876		119.468	153.962	-20	Âµm	Spot	Position	2	1000003809	3809		232.539	51.7392	12.8634	Âµm	Spot	Position	2	1000034140	34140		214.185	227.855	-14.6573	Âµm	Spot	Position	2	1000009279	9279
	32.4317	182.398	2.81974	Âµm	Spot	Position	2	1000027393	27393		592.228	181.078	9.10295	Âµm	Spot	Position	2	1000030893	30893		169.065	88.7721	-20	Âµm	Spot	Position	2	1000004062	4062		507.117	5.19261	12.7097	Âµm	Spot	Position	2	1000036035	36035		326.536	175.186	-10.6528	Âµm	Spot	Position	2	1000009818	9818
	123.455	188.474	5.33448	Âµm	Spot	Position	2	1000028015	28015		89.2548	61.861	13.597	Âµm	Spot	Position	2	1000031515	31515		223.906	150.076	-16.8815	Âµm	Spot	Position	2	1000004249	4249		611.497	51.2746	16.4175	Âµm	Spot	Position	2	1000036657	36657		335.05	212.403	-20	Âµm	Spot	Position	2	1000010064	10064
	159.963	240.033	7.22391	Âµm	Spot	Position	2	1000028096	28096		254.02	3.85777	14.3988	Âµm	Spot	Position	2	1000032411	32411		222.113	133.331	-8.85969	Âµm	Spot	Position	2	1000004366	4366		320.425	105.359	13.1299	Âµm	Spot	Position	2	1000038500	38500		334.034	192.904	-16.2111	Âµm	Spot	Position	2	1000010188	10188
	174.38	223.711	7.44467	Âµm	Spot	Position	2	1000028670	28670		90.4632	223.497	14.3326	Âµm	Spot	Position	2	1000038817	38817		260.564	106.263	-20	Âµm	Spot	Position	2	1000004460	4460		310.205	164.934	16.006	Âµm	Spot	Position	2	1000038647	38647		413.725	242.481	-15.9509	Âµm	Spot	Position	2	1000010204	10204
	230.614	216.301	8.4201	Âµm	Spot	Position	2	1000028709	28709		293.138	229.372	16.283	Âµm	Spot	Position	2	1000039804	39804		301.637	91.734	-16.9931	Âµm	Spot	Position	2	1000004608	4608		396.949	103.98	13.6347	Âµm	Spot	Position	2	1000039010	39010		349.121	193.266	-14.8184	Âµm	Spot	Position	2	1000010212	10212
	282.486	172.77	7.47183	Âµm	Spot	Position	2	1000029211	29211		395.517	190.299	16.353	Âµm	Spot	Position	2	1000040216	40216		398.402	127.364	-20	Âµm	Spot	Position	2	1000004951	4951		394.392	137.006	16.2857	Âµm	Spot	Position	2	1000039102	39102		361.189	195.198	-12.1638	Âµm	Spot	Position	2	1000010277	10277
	334.299	188.514	7.56435	Âµm	Spot	Position	2	1000029834	29834		71.6545	9.50947	-12.7524	Âµm	Spot	Position	3	1000000432	42295		389.81	120.79	-10.1318	Âµm	Spot	Position	2	1000005146	5146		105.645	240.051	16.0715	Âµm	Spot	Position	2	1000041529	41529		482.509	208.291	-9.44182	Âµm	Spot	Position	2	1000010833	10833
	433.275	184.445	-0.868721	Âµm	Spot	Position	2	1000030101	30101		119.704	71.1535	-14.0811	Âµm	Spot	Position	3	1000001079	43001		476.453	121.627	-20	Âµm	Spot	Position	2	1000005320	5320		308.017	212.934	15.3808	Âµm	Spot	Position	2	1000042382	42382		451.753	178.992	-5.01807	Âµm	Spot	Position	2	1000010898	10898
	535.277	180.617	7.32072	Âµm	Spot	Position	2	1000030964	30964		171.77	30.4422	-18.6599	Âµm	Spot	Position	3	1000001673	43623		426.746	84.9778	-16.192	Âµm	Spot	Position	2	1000005448	5448		70.0079	4.44579	-16.9809	Âµm	Spot	Position	3	1000000291	44859		535.059	172.059	-19.4102	Âµm	Spot	Position	2	1000011120	11120
	503.835	191.004	9.92758	Âµm	Spot	Position	2	1000031079	31079		221.452	64.9784	-17.1648	Âµm	Spot	Position	3	1000001712	43651		448.384	118.779	-15.1034	Âµm	Spot	Position	2	1000005459	5459		225.494	4.66678	-4.72034	Âµm	Spot	Position	3	1000002228	46943		516.375	224.795	-12.6253	Âµm	Spot	Position	2	1000011231	11231
	66.4258	33.1606	16.1054	Âµm	Spot	Position	2	1000031820	31820		276.061	49.0623	-17.3038	Âµm	Spot	Position	3	1000002454	44372		488.565	153.499	-14.8829	Âµm	Spot	Position	2	1000005468	5468		335.443	46.6354	-16.6065	Âµm	Spot	Position	3	1000003314	48060		573.967	215.388	-4.73467	Âµm	Spot	Position	2	1000011390	11390
	144.053	7.70507	15.3133	Âµm	Spot	Position	2	1000032240	32240		264.887	28.059	-12.0753	Âµm	Spot	Position	3	1000002600	44532		431.72	122.878	-10.4484	Âµm	Spot	Position	2	1000005543	5543		486.291	16.1338	-7.17195	Âµm	Spot	Position	3	1000004489	49255		656.848	230.6	-15.3873	Âµm	Spot	Position	2	1000011634	11634
	226.162	19.39	16.2712	Âµm	Spot	Position	2	1000032711	32711		309.101	9.02354	-7.81884	Âµm	Spot	Position	3	1000002768	44669		474.642	158.897	-5.03385	Âµm	Spot	Position	2	1000005638	5638		460.451	25.538	-6.91692	Âµm	Spot	Position	3	1000004531	49263		590.909	238.05	-12.3296	Âµm	Spot	Position	2	1000011676	11676
	503.102	15.1732	13.9335	Âµm	Spot	Position	2	1000034502	34502		361.039	26.5944	-5.77995	Âµm	Spot	Position	3	1000003569	45468		554.54	86.775	-20	Âµm	Spot	Position	2	1000005643	5643		546.667	39.6752	-20	Âµm	Spot	Position	3	1000004862	49499		235.39	26.5359	-3.47585	Âµm	Spot	Position	2	1000012681	12681
	621.859	37.5477	12.4647	Âµm	Spot	Position	2	1000034912	34912		488.692	9.19487	-14.9978	Âµm	Spot	Position	3	1000003930	45866		531.668	134.405	-20	Âµm	Spot	Position	2	1000005735	5735		542.763	19.2648	-17.48	Âµm	Spot	Position	3	1000004877	49663		216.71	40.8032	-0.497337	Âµm	Spot	Position	2	1000012754	12754
	177.309	107.741	16.4004	Âµm	Spot	Position	2	1000036498	36498		246.334	164.387	-20	Âµm	Spot	Position	3	1000007630	49588		550.126	143.292	-17.9754	Âµm	Spot	Position	2	1000005816	5816		535.029	13.1816	-14.5459	Âµm	Spot	Position	3	1000004939	49719		344.657	42.8764	-0.896858	Âµm	Spot	Position	2	1000013597	13597
	391.94	144.828	14.0313	Âµm	Spot	Position	2	1000037386	37386		218.448	128.438	-14.7999	Âµm	Spot	Position	3	1000007729	49693		553.124	116.183	-14.4911	Âµm	Spot	Position	2	1000005872	5872		530.491	29.4033	-5.03384	Âµm	Spot	Position	3	1000005320	50143		404.268	16.9786	1.79692	Âµm	Spot	Position	2	1000013665	13665
	375.642	133.301	14.7928	Âµm	Spot	Position	2	1000037414	37414		200.859	139.894	-7.32935	Âµm	Spot	Position	3	1000008040	49962		508.98	93.144	-7.31098	Âµm	Spot	Position	2	1000006021	6021		611.991	50.3151	-17.8824	Âµm	Spot	Position	3	1000005604	50431		418.025	26.7081	1.21179	Âµm	Spot	Position	2	1000014077	14077
	342.04	88.5336	20	Âµm	Spot	Position	2	1000037559	37559		349.847	124.796	-7.87098	Âµm	Spot	Position	3	1000009458	51425		616.081	157.759	-9.60219	Âµm	Spot	Position	2	1000006401	6401		158.713	133.894	-16.9779	Âµm	Spot	Position	3	1000006980	51999		556.106	50.8199	0.0222321	Âµm	Spot	Position	2	1000014490	14490
	428.989	140.998	15.2372	Âµm	Spot	Position	2	1000037892	37892		503.922	116.876	-18.3608	Âµm	Spot	Position	3	1000010627	52576		635.517	123.987	-7.65928	Âµm	Spot	Position	2	1000006447	6447		125.595	119.648	-13.1046	Âµm	Spot	Position	3	1000007295	52156		633.188	78.5756	3.8522	Âµm	Spot	Position	2	1000015061	15061
	592.511	143.188	15.0713	Âµm	Spot	Position	2	1000038834	38834		571.512	156.368	-11.8027	Âµm	Spot	Position	3	1000010845	52764		612.814	152.805	-5.15026	Âµm	Spot	Position	2	1000006494	6494		373.009	86.4462	-15.872	Âµm	Spot	Position	3	1000009461	54373		81.9683	146.763	6.97869	Âµm	Spot	Position	2	1000015572	15572
	21.5677	187.806	12.6598	Âµm	Spot	Position	2	1000039211	39211		522.413	140.329	-4.6432	Âµm	Spot	Position	3	1000025579	53044		157.843	175.057	-16.3087	Âµm	Spot	Position	2	1000007088	7088		497.415	130.713	-16.0563	Âµm	Spot	Position	3	1000010176	55119		120.168	121.168	-3.98353	Âµm	Spot	Position	2	1000015679	15679
	64.1463	238.041	13.2515	Âµm	Spot	Position	2	1000039231	39231		521.899	211.893	-20	Âµm	Spot	Position	3	1000016319	58177		100.264	193.516	-12.8433	Âµm	Spot	Position	2	1000007126	7126		522.241	110.106	-10.5919	Âµm	Spot	Position	3	1000011185	56103		160.233	93.6736	9.14067	Âµm	Spot	Position	2	1000015975	15975
	129.799	188.808	16.0605	Âµm	Spot	Position	2	1000039746	39746		632.46	226.775	-20	Âµm	Spot	Position	3	1000017056	58888		114.56	175.31	-9.2286	Âµm	Spot	Position	2	1000007189	7189		254.857	222.89	-20	Âµm	Spot	Position	3	1000014478	59548		332.57	110.18	-3.17068	Âµm	Spot	Position	2	1000016520	16520
	216.252	198.523	14.7868	Âµm	Spot	Position	2	1000040155	40155		638.293	223.235	-4.97977	Âµm	Spot	Position	3	1000017595	59388		163.844	171.389	-5.20315	Âµm	Spot	Position	2	1000007275	7275		297.183	193.064	-10.215	Âµm	Spot	Position	3	1000014886	59915		318.155	125.246	2.86772	Âµm	Spot	Position	2	1000016666	16666
	246.97	229.797	14.9878	Âµm	Spot	Position	2	1000040167	40167		86.4836	38.4005	4.09827	Âµm	Spot	Position	3	1000018470	60289		175.277	187.884	-20	Âµm	Spot	Position	2	1000007334	7334		315.553	230.707	-6.14611	Âµm	Spot	Position	3	1000014983	60069		388.649	135.962	0.0557804	Âµm	Spot	Position	2	1000017017	17017
	405.465	178.008	16.5967	Âµm	Spot	Position	2	1000041083	41083		93.5904	35.5166	7.41124	Âµm	Spot	Position	3	1000018575	60393		246.011	239.302	-20	Âµm	Spot	Position	2	1000007436	7436		398.916	172.695	-7.58841	Âµm	Spot	Position	3	1000015627	60693		538.27	155.378	-2.35632	Âµm	Spot	Position	2	1000017820	17820
	550.728	167.548	12.3562	Âµm	Spot	Position	2	1000041850	41850		128.592	81.7492	7.04487	Âµm	Spot	Position	3	1000018591	60412		231.199	226.578	-18.1951	Âµm	Spot	Position	2	1000007463	7463		494.998	198.134	-14.0794	Âµm	Spot	Position	3	1000016144	61260		543.549	134.526	-1.34348	Âµm	Spot	Position	2	1000017831	17831
	517.686	194.932	15.5269	Âµm	Spot	Position	2	1000041975	41975		572.069	9.62433	1.08226	Âµm	Spot	Position	3	1000021268	63127		179.142	175.296	-13.429	Âµm	Spot	Position	2	1000007514	7514		419.31	226.637	-11.7011	Âµm	Spot	Position	3	1000016203	61359		561.732	142.665	2.64454	Âµm	Spot	Position	2	1000017891	17891
	583.371	179.489	15.5169	Âµm	Spot	Position	2	1000042398	42398		569.387	57.6491	5.40978	Âµm	Spot	Position	3	1000021416	63273		209.685	218.378	-11.2409	Âµm	Spot	Position	2	1000007551	7551		553.952	223.683	-20	Âµm	Spot	Position	3	1000016771	61812		503.803	99.803	7.24064	Âµm	Spot	Position	2	1000017965	17965
	28.6914	4.27198	-9.88303	Âµm	Spot	Position	3	1000000505	43213		55.4259	87.0624	-2.48848	Âµm	Spot	Position	3	1000022291	64159		176.134	199.997	-9.3798	Âµm	Spot	Position	2	1000007584	7584		15.8512	28.6053	2.79898	Âµm	Spot	Position	3	1000018245	63375		631.541	105.629	6.17938	Âµm	Spot	Position	2	1000018324	18324
	46.7741	38.078	-8.38705	Âµm	Spot	Position	3	1000000581	43312		73.3988	116.532	7.69802	Âµm	Spot	Position	3	1000022646	64502		326.051	180.49	-14.5867	Âµm	Spot	Position	2	1000007861	7861		85.1111	26.8488	-0.36194	Âµm	Spot	Position	3	1000018812	63859		28.2493	229.849	-1.1526	Âµm	Spot	Position	2	1000018575	18575
	119.937	10.7846	-16.2673	Âµm	Spot	Position	3	1000000989	43745		35.365	86.8316	10.089	Âµm	Spot	Position	3	1000022698	64558		296.616	177.401	-6.62352	Âµm	Spot	Position	2	1000008037	8037		300.438	46.2782	9.75657	Âµm	Spot	Position	3	1000020476	65526		218.59	242.553	-3.98265	Âµm	Spot	Position	2	1000019401	19401
	289.514	70.3744	-20	Âµm	Spot	Position	3	1000002429	45151		43.2923	100.344	9.98491	Âµm	Spot	Position	3	1000022703	64562		355.917	179.318	-20	Âµm	Spot	Position	2	1000008100	8100		408.733	10.8493	3.22745	Âµm	Spot	Position	3	1000020825	65868		193.018	242.866	3.8888	Âµm	Spot	Position	2	1000019612	19612
	284.814	49.1609	-10.8807	Âµm	Spot	Position	3	1000002697	45441		168.88	123.761	3.52858	Âµm	Spot	Position	3	1000023592	65514		405.562	170.729	-15.2612	Âµm	Spot	Position	2	1000008262	8262		467.15	18.6815	0.366655	Âµm	Spot	Position	3	1000021328	66350		415.813	217.303	7.01529	Âµm	Spot	Position	2	1000020529	20529
	415.353	3.13929	-9.35909	Âµm	Spot	Position	3	1000003485	46214		263.186	121.12	1.0771	Âµm	Spot	Position	3	1000024028	66000		347.488	191.327	-10.9748	Âµm	Spot	Position	2	1000008337	8337		71.7434	152.467	1.03232	Âµm	Spot	Position	3	1000068250	68250		373.015	210.249	8.04328	Âµm	Spot	Position	2	1000020550	20550
	524.66	46.2285	-11.7037	Âµm	Spot	Position	3	1000004952	47639		270.57	84.8419	6.32509	Âµm	Spot	Position	3	1000024211	66188		370.311	179.075	-9.49462	Âµm	Spot	Position	2	1000008375	8375		47.9747	131.9	7.86743	Âµm	Spot	Position	3	1000023550	68548		466.501	181.771	-2.69994	Âµm	Spot	Position	2	1000020649	20649
	553.968	13.4674	-8.5592	Âµm	Spot	Position	3	1000004998	47731		366.487	84.4426	2.39722	Âµm	Spot	Position	3	1000024630	66599		445.051	230.192	-20	Âµm	Spot	Position	2	1000008603	8603		227.891	131.696	8.56837	Âµm	Spot	Position	3	1000024894	69865		455.314	207.755	10.3705	Âµm	Spot	Position	2	1000020916	20916
	576.068	28.9826	-4.67981	Âµm	Spot	Position	3	1000005163	47898		342.466	150.761	8.12087	Âµm	Spot	Position	3	1000024884	66849		467.002	183.315	-12.2868	Âµm	Spot	Position	2	1000008738	8738		263.185	105.93	-4.36043	Âµm	Spot	Position	3	1000025057	69980		519.368	237.999	-2.5611	Âµm	Spot	Position	2	1000021027	21027
	610.677	57.1599	-15.729	Âµm	Spot	Position	3	1000005506	48232		507.152	86.429	3.04468	Âµm	Spot	Position	3	1000025791	67774		464.318	171.353	-11.4796	Âµm	Spot	Position	2	1000008757	8757		383.792	106.145	10.3834	Âµm	Spot	Position	3	1000026224	71136		528.796	238.776	7.61982	Âµm	Spot	Position	2	1000021283	21283
	596.132	77.1759	-11.4249	Âµm	Spot	Position	3	1000005659	48416		638.949	128.318	-1.63292	Âµm	Spot	Position	3	1000026211	68133		504.933	196.248	-20	Âµm	Spot	Position	2	1000008959	8959		477.996	89.7023	0.00811386	Âµm	Spot	Position	3	1000026437	71332		513.284	102.481	16.3918	Âµm	Spot	Position	2	1000027428	27428
	656.717	58.246	-8.73435	Âµm	Spot	Position	3	1000005724	48476		634.734	117.214	5.65452	Âµm	Spot	Position	3	1000026403	68403		533.97	225.371	-14.926	Âµm	Spot	Position	2	1000009107	9107		434.646	157.729	6.11505	Âµm	Spot	Position	3	1000026712	71601		583.269	133.937	16.1381	Âµm	Spot	Position	2	1000027438	27438
	639.349	65.7266	-8.89717	Âµm	Spot	Position	3	1000005726	48480		260.683	215.976	-0.45303	Âµm	Spot	Position	3	1000028393	70422		579.827	206.531	-13.5595	Âµm	Spot	Position	2	1000009129	9129		527.973	101.14	11.2886	Âµm	Spot	Position	3	1000027488	72350		608.669	133.309	11.5542	Âµm	Spot	Position	2	1000027707	27707
	288.157	92.9334	-20	Âµm	Spot	Position	3	1000008191	50918		383.986	192.284	-4.24034	Âµm	Spot	Position	3	1000028776	70811		581.034	226.439	-11.0524	Âµm	Spot	Position	2	1000009169	9169		26.9106	216.138	2.99875	Âµm	Spot	Position	3	1000028460	73290		250.935	203.497	12.4781	Âµm	Spot	Position	2	1000029224	29224
	289.072	151.1	-20	Âµm	Spot	Position	3	1000008340	51088		427.938	185.157	8.17669	Âµm	Spot	Position	3	1000029762	71756		544.382	189.092	-10.4317	Âµm	Spot	Position	2	1000009177	9177		11.1447	187.239	4.22908	Âµm	Spot	Position	3	1000028483	73316		321.757	186.697	12.6234	Âµm	Spot	Position	2	1000029241	29241
	327.247	99.8485	-10.7784	Âµm	Spot	Position	3	1000008595	51345		471.929	191.599	8.50185	Âµm	Spot	Position	3	1000029764	71793		570.55	174.918	-6.28439	Âµm	Spot	Position	2	1000009232	9232		15.9686	238.3	4.16631	Âµm	Spot	Position	3	1000028512	73342		550.493	232.461	15.0956	Âµm	Spot	Position	2	1000030452	30452
	327.572	145.023	-9.55287	Âµm	Spot	Position	3	1000008654	51388		498.737	229.369	10.3408	Âµm	Spot	Position	3	1000029846	71850		635.019	206.754	-9.87255	Âµm	Spot	Position	2	1000009537	9537		267.518	191.495	-3.11553	Âµm	Spot	Position	3	1000030023	74850		194.695	38.7441	-20	Âµm	Spot	Position	3	1000001093	32206
	354.396	89.0867	-10.3401	Âµm	Spot	Position	3	1000009334	52087		617.56	218.486	2.76125	Âµm	Spot	Position	3	1000030705	72702		13.6738	78.5544	3.88539	Âµm	Spot	Position	2	1000009856	9856		299.957	190.171	-1.377	Âµm	Spot	Position	3	1000030111	74938		197.181	65.3923	-17.1661	Âµm	Spot	Position	3	1000001210	32310
	341.722	88.3503	-5.66521	Âµm	Spot	Position	3	1000009513	52235		621.028	219.633	7.5456	Âµm	Spot	Position	3	1000030876	72883		108.417	65.9594	-3.24675	Âµm	Spot	Position	2	1000010056	10056		468.738	206.03	6.45387	Âµm	Spot	Position	3	1000031698	76413		214.428	73.2755	-12.3813	Âµm	Spot	Position	3	1000001310	32425
	489.119	99.47	-7.44696	Âµm	Spot	Position	3	1000010182	52910		592.192	181.151	9.03259	Âµm	Spot	Position	3	1000030893	72904		158.939	3.42998	-2.25693	Âµm	Spot	Position	2	1000010060	10060		45.5392	42.4653	11.5836	Âµm	Spot	Position	3	1000033143	77751		249.579	70.8678	-10.8019	Âµm	Spot	Position	3	1000001349	32442
	606.207	90.9458	-11.6347	Âµm	Spot	Position	3	1000011457	54137		89.2446	61.7543	13.5766	Âµm	Spot	Position	3	1000031515	73521		85.0241	6.69285	2.46138	Âµm	Spot	Position	2	1000010131	10131		9.82608	33.2628	16.273	Âµm	Spot	Position	3	1000033294	77923		189.738	23.6044	-6.8544	Âµm	Spot	Position	3	1000001393	32523
	42.6115	237.254	-10.3955	Âµm	Spot	Position	3	1000012219	54970		254.028	3.83549	14.1873	Âµm	Spot	Position	3	1000032411	74417		153.673	24.7317	4.53132	Âµm	Spot	Position	2	1000010189	10189		232.611	51.7093	12.9342	Âµm	Spot	Position	3	1000034140	78807		333.219	83.5467	-14.0224	Âµm	Spot	Position	3	1000001735	32817
	141.138	241.783	-13.5198	Âµm	Spot	Position	3	1000012909	55598		91.4943	223.582	14.3997	Âµm	Spot	Position	3	1000038817	80725		192.764	40.3448	-3.09367	Âµm	Spot	Position	2	1000010324	10324		506.837	5.17983	12.7392	Âµm	Spot	Position	3	1000036035	80796		293.285	45.3742	-11.2751	Âµm	Spot	Position	3	1000001758	32906
	199.263	215.009	-20	Âµm	Spot	Position	3	1000013362	56058		293.08	229.523	16.0659	Âµm	Spot	Position	3	1000039804	81724		228.854	32.0704	-2.44835	Âµm	Spot	Position	2	1000010342	10342		611.758	51.1168	16.1386	Âµm	Spot	Position	3	1000036657	81475		252.866	66.786	-9.7305	Âµm	Spot	Position	3	1000001808	32935
	234.408	214.832	-16.4083	Âµm	Spot	Position	3	1000013513	56222		395.561	190.342	16.3302	Âµm	Spot	Position	3	1000040216	82151		240.583	48.1551	3.23889	Âµm	Spot	Position	2	1000010450	10450		320.318	105.36	13.3313	Âµm	Spot	Position	3	1000038500	83384		318.781	59.1673	-9.28381	Âµm	Spot	Position	3	1000001829	32953
	193.353	185.023	-10.7949	Âµm	Spot	Position	3	1000013661	56364		72.1784	9.95849	-12.9074	Âµm	Spot	Position	4	1000000432	84200		238.541	18.2001	4.62589	Âµm	Spot	Position	2	1000010481	10481		310.194	165.033	16.1104	Âµm	Spot	Position	3	1000038647	83545		364.449	9.19254	-20	Âµm	Spot	Position	3	1000001943	33056
	193.934	202.747	-5.54486	Âµm	Spot	Position	3	1000013847	56540		119.904	70.8512	-13.6049	Âµm	Spot	Position	4	1000001079	84904		226.806	60.4473	11.0048	Âµm	Spot	Position	2	1000010614	10614		396.938	103.992	13.3915	Âµm	Spot	Position	3	1000039010	83894		339.531	71.8182	-8.74659	Âµm	Spot	Position	3	1000002310	33443
	270.328	167.547	-17.6913	Âµm	Spot	Position	3	1000014160	56840		171.773	30.3281	-17.9303	Âµm	Spot	Position	4	1000001673	85497		323.674	17.9965	-2.12534	Âµm	Spot	Position	2	1000010668	10668		394.375	136.89	16.3607	Âµm	Spot	Position	3	1000039102	84031		361.741	71.872	-6.7849	Âµm	Spot	Position	3	1000002379	33478
	549.918	198.908	-18.1216	Âµm	Spot	Position	3	1000016101	58910		221.41	65.0166	-17.0422	Âµm	Spot	Position	4	1000001712	85525		317.7	21.7497	3.83934	Âµm	Spot	Position	2	1000010813	10813		105.419	240.039	16.4377	Âµm	Spot	Position	3	1000041529	86562		474.391	42.8312	-12.9426	Âµm	Spot	Position	3	1000002736	33833
	644.6	200.276	-14.8441	Âµm	Spot	Position	3	1000017054	59671		276.11	49.0938	-17.7974	Âµm	Spot	Position	4	1000002454	86249		321.461	43.1895	6.58661	Âµm	Spot	Position	2	1000010889	10889		307.975	212.738	14.3763	Âµm	Spot	Position	3	1000042382	87446		454.466	33.6585	-9.19901	Âµm	Spot	Position	3	1000002816	33948
	584.482	215.691	-4.91363	Âµm	Spot	Position	3	1000017391	60002		264.103	28.1258	-12.0906	Âµm	Spot	Position	4	1000002600	86460		308.325	20.3806	9.54089	Âµm	Spot	Position	2	1000010935	10935		70.0393	4.36003	-16.6092	Âµm	Spot	Position	4	1000000291	90052		486.652	58.8843	-9.2311	Âµm	Spot	Position	3	1000002820	33954
	31.5691	23.5582	1.71529	Âµm	Spot	Position	3	1000017628	60246		309.087	8.99868	-8.01446	Âµm	Spot	Position	4	1000002768	86574		367.07	62.442	5.60363	Âµm	Spot	Position	2	1000011183	11183		225.44	4.8191	-4.75771	Âµm	Spot	Position	4	1000002228	92105		457.868	31.4304	-7.82418	Âµm	Spot	Position	3	1000002836	33971
	5.2679	23.8904	7.90189	Âµm	Spot	Position	3	1000017828	60444		361.385	26.1515	-5.29034	Âµm	Spot	Position	4	1000003569	87389		410.812	29.5696	6.83017	Âµm	Spot	Position	2	1000011196	11196		335.937	46.7331	-16.1107	Âµm	Spot	Position	4	1000003314	93271		529.706	63.8548	-20	Âµm	Spot	Position	3	1000003087	34206
	117.154	12.8186	1.8364	Âµm	Spot	Position	3	1000018225	60822		488.687	9.0868	-14.9947	Âµm	Spot	Position	4	1000003930	87768		345.478	9.81913	9.82085	Âµm	Spot	Position	2	1000011246	11246		486.418	16.2229	-7.81096	Âµm	Spot	Position	4	1000004489	94404		578.337	40.2774	-16.1578	Âµm	Spot	Position	3	1000003187	34291
	240.576	53.5197	1.39409	Âµm	Spot	Position	3	1000018811	61396		246.309	164.286	-20	Âµm	Spot	Position	4	1000007630	91394		390.8	77.8343	9.74935	Âµm	Spot	Position	2	1000011259	11259		460.411	25.8643	-6.76832	Âµm	Spot	Position	4	1000004531	94444		569.529	79.7629	-11.5353	Âµm	Spot	Position	3	1000003305	34407
	388.529	34.5801	3.92469	Âµm	Spot	Position	3	1000020139	62738		218.315	128.419	-14.7323	Âµm	Spot	Position	4	1000007729	91505		425.039	27.3634	-4.40655	Âµm	Spot	Position	2	1000011273	11273		543.046	19.235	-17.8493	Âµm	Spot	Position	4	1000004877	94816		602.806	50.6229	-20	Âµm	Spot	Position	3	1000003569	34682
	472.421	1.275	-3.12353	Âµm	Spot	Position	3	1000020465	63043		200.806	139.86	-7.15843	Âµm	Spot	Position	4	1000008040	91791		475.431	80.154	-0.250854	Âµm	Spot	Position	2	1000011339	11339		546.843	39.803	-18.1375	Âµm	Spot	Position	4	1000004862	94824		613.907	16.2896	-18.7846	Âµm	Spot	Position	3	1000003493	34767
	528.618	59.2145	-3.76517	Âµm	Spot	Position	3	1000021058	63589		349.834	124.681	-7.95306	Âµm	Spot	Position	4	1000009458	93197		463.93	3.57224	2.75525	Âµm	Spot	Position	2	1000011376	11376		535.016	12.984	-14.5377	Âµm	Spot	Position	4	1000004939	94889		595.254	26.5238	-8.3185	Âµm	Spot	Position	3	1000003871	35009
	535.711	61.0903	7.36188	Âµm	Spot	Position	3	1000021440	64008		504.004	116.823	-17.8165	Âµm	Spot	Position	4	1000010627	94332		510.267	43.8612	8.54673	Âµm	Spot	Position	2	1000011828	11828		530.456	29.3096	-5.06821	Âµm	Spot	Position	4	1000005320	95321		39.3258	107.357	-7.18002	Âµm	Spot	Position	3	1000004398	35534
	660.174	51.3373	8.48052	Âµm	Spot	Position	3	1000022081	64643		572.295	156.274	-11.2845	Âµm	Spot	Position	4	1000010845	94593		526.714	12.7139	9.52113	Âµm	Spot	Position	2	1000011837	11837		602.705	1.275	-18.7607	Âµm	Spot	Position	4	1000095583	95583		126.332	124.304	-20	Âµm	Spot	Position	3	1000004547	35681
	110.666	99.6102	1.59049	Âµm	Spot	Position	3	1000023069	65657		522.362	140.356	-4.57185	Âµm	Spot	Position	4	1000025579	94818		566.599	67.2557	10.4832	Âµm	Spot	Position	2	1000011848	11848		612.057	50.3532	-18.1537	Âµm	Spot	Position	4	1000005604	95602		123.711	130.163	-11.2858	Âµm	Spot	Position	3	1000004836	35962
	284.935	127.901	7.60142	Âµm	Spot	Position	3	1000024484	67068		521.719	212.584	-20	Âµm	Spot	Position	4	1000016319	99904		589.261	19.4783	-2.30476	Âµm	Spot	Position	2	1000011908	11908		158.705	133.741	-16.4042	Âµm	Spot	Position	4	1000006980	97202		189.35	150.817	-6.82625	Âµm	Spot	Position	3	1000005451	36609
	411.132	143.864	9.54615	Âµm	Spot	Position	3	1000025221	67754		632.539	226.803	-20	Âµm	Spot	Position	4	1000017056	100576		589.952	55.2032	2.76414	Âµm	Spot	Position	2	1000012037	12037		125.666	119.393	-12.2786	Âµm	Spot	Position	4	1000007295	97352		271.842	122.817	-6.92213	Âµm	Spot	Position	3	1000005963	37143
	33.7527	181.473	3.84043	Âµm	Spot	Position	3	1000027393	69954		638.265	223.223	-5.01386	Âµm	Spot	Position	4	1000017595	101110		583.407	58.4637	9.27907	Âµm	Spot	Position	2	1000012147	12147		373.064	86.2154	-15.9927	Âµm	Spot	Position	4	1000009461	99510		360.746	146.874	-20	Âµm	Spot	Position	3	1000006176	37351
	123.483	188.554	4.97129	Âµm	Spot	Position	3	1000028015	70562		85.1608	37.9042	3.82123	Âµm	Spot	Position	4	1000018470	102012		63.5773	97.1194	-1.52782	Âµm	Spot	Position	2	1000012207	12207		497.441	130.773	-16.1117	Âµm	Spot	Position	4	1000010176	100268		378.521	145.001	-14.0759	Âµm	Spot	Position	3	1000006324	37481
	159.967	240.057	7.38024	Âµm	Spot	Position	3	1000028096	70631		93.5338	35.5566	7.27851	Âµm	Spot	Position	4	1000018575	102096		38.0873	102.74	4.06068	Âµm	Spot	Position	2	1000012282	12282		522.191	110.141	-10.5502	Âµm	Spot	Position	4	1000011185	101208		424.521	146.301	-20	Âµm	Spot	Position	3	1000006653	37850
	174.425	223.443	6.8885	Âµm	Spot	Position	3	1000028670	71189		128.503	81.7364	7.25407	Âµm	Spot	Position	4	1000018591	102119		121.504	87.7168	9.6333	Âµm	Spot	Position	2	1000012654	12654		254.857	222.94	-20	Âµm	Spot	Position	4	1000014478	104762		457.407	107.304	-12.8114	Âµm	Spot	Position	3	1000006817	38021
	230.63	216.246	8.32389	Âµm	Spot	Position	3	1000028709	71223		572.086	9.63066	1.12518	Âµm	Spot	Position	4	1000021268	104862		244.028	89.2939	-4.18415	Âµm	Spot	Position	2	1000012677	12677		297.264	192.963	-10.0384	Âµm	Spot	Position	4	1000014886	105096		474.486	130.555	-12.9163	Âµm	Spot	Position	3	1000006823	38028
	282.511	172.768	7.23277	Âµm	Spot	Position	3	1000029211	71732		569.508	58.4177	5.49679	Âµm	Spot	Position	4	1000021416	105013		194.285	90.1459	-1.81539	Âµm	Spot	Position	2	1000012696	12696		315.707	230.801	-6.31659	Âµm	Spot	Position	4	1000014983	105266		488.829	107.758	-8.99542	Âµm	Spot	Position	3	1000006925	38137
	334.34	188.517	7.41513	Âµm	Spot	Position	3	1000029834	72305		55.4382	87.1072	-2.5861	Âµm	Spot	Position	4	1000022291	105826		196.056	90.5983	1.20704	Âµm	Spot	Position	2	1000012746	12746		399.078	172.62	-7.92419	Âµm	Spot	Position	4	1000015627	105912		569.371	107.261	-20	Âµm	Spot	Position	3	1000007077	38299
	433.102	184.063	-1.12104	Âµm	Spot	Position	3	1000030101	72589		73.4364	116.525	7.61896	Âµm	Spot	Position	4	1000022646	106187		301.227	150.501	-2.98311	Âµm	Spot	Position	2	1000012959	12959		494.977	198.182	-13.9658	Âµm	Spot	Position	4	1000016144	106429		517.268	88.8347	-15.4892	Âµm	Spot	Position	3	1000007298	38510
	535.293	180.588	7.19569	Âµm	Spot	Position	3	1000030964	73478		35.3935	86.8392	10.1788	Âµm	Spot	Position	4	1000022698	106241		311.173	127.182	5.68768	Âµm	Spot	Position	2	1000013115	13115		419.492	226.164	-11.4214	Âµm	Spot	Position	4	1000016203	106556		534.991	117.029	-6.63675	Âµm	Spot	Position	3	1000007461	38696
	503.798	190.945	9.92936	Âµm	Spot	Position	3	1000031079	73568		43.3224	100.321	9.88432	Âµm	Spot	Position	4	1000022703	106251		326.555	94.9767	7.94926	Âµm	Spot	Position	2	1000013153	13153		553.33	223.799	-20	Âµm	Spot	Position	4	1000016771	107002		612.268	119.703	-16.1479	Âµm	Spot	Position	3	1000007756	38977
	66.3699	33.0762	15.7794	Âµm	Spot	Position	3	1000031820	74368		168.814	123.794	3.40525	Âµm	Spot	Position	4	1000023592	107199		333.143	150.226	8.84897	Âµm	Spot	Position	2	1000013186	13186		16.0712	28.6422	2.32102	Âµm	Spot	Position	4	1000018245	108501		638.768	100.266	-11.3232	Âµm	Spot	Position	3	1000007839	39115
	143.965	7.66056	15.5985	Âµm	Spot	Position	3	1000032240	74811		263.196	121.134	1.30014	Âµm	Spot	Position	4	1000024028	107706		336.303	131.958	1.28461	Âµm	Spot	Position	2	1000013321	13321		85.139	27.0858	-0.746944	Âµm	Spot	Position	4	1000018812	109015		34.8036	215.345	-20	Âµm	Spot	Position	3	1000008107	39401
	226.115	19.415	16.3003	Âµm	Spot	Position	3	1000032711	75263		270.51	84.8383	6.17862	Âµm	Spot	Position	4	1000024211	107849		398.712	110.936	3.80182	Âµm	Spot	Position	2	1000013380	13380		300.426	46.3667	9.92995	Âµm	Spot	Position	4	1000020476	110646		76.4173	225.614	-20	Âµm	Spot	Position	3	1000008127	39425
	502.701	15.017	14.0968	Âµm	Spot	Position	3	1000034502	77128		366.522	84.4421	2.39744	Âµm	Spot	Position	4	1000024630	108312		363.394	92.5655	6.78502	Âµm	Spot	Position	2	1000013432	13432		408.795	10.8873	2.92745	Âµm	Spot	Position	4	1000020825	110982		21.1416	215.805	-13.7384	Âµm	Spot	Position	3	1000008265	39534
	621.776	37.0424	13.088	Âµm	Spot	Position	3	1000034912	77559		342.467	150.745	8.01651	Âµm	Spot	Position	4	1000024884	108545		366.844	162.168	8.34657	Âµm	Spot	Position	2	1000013463	13463		467.193	18.6422	0.661697	Âµm	Spot	Position	4	1000021328	111506		168.378	194.872	-15.4767	Âµm	Spot	Position	3	1000009269	40561
	177.157	107.718	16.5114	Âµm	Spot	Position	3	1000036498	79149		507.121	86.393	3.13798	Âµm	Spot	Position	4	1000025791	109514		465.457	128.212	0.956604	Âµm	Spot	Position	2	1000013627	13627		71.87	152.119	1.13958	Âµm	Spot	Position	4	1000068250	113338		214.284	227.812	-14.3551	Âµm	Spot	Position	3	1000009279	40592
	391.929	144.902	14.074	Âµm	Spot	Position	3	1000037386	79967		638.914	128.262	-1.61587	Âµm	Spot	Position	4	1000026211	109904		477.826	105.561	2.49977	Âµm	Spot	Position	2	1000013645	13645		48.0621	131.7	8.16046	Âµm	Spot	Position	4	1000023550	113632		326.532	175.199	-10.7866	Âµm	Spot	Position	3	1000009818	41120
	375.732	133.3	15.0951	Âµm	Spot	Position	3	1000037414	79996		635.213	116.925	5.49049	Âµm	Spot	Position	4	1000026403	110150		483.441	89.8778	5.91802	Âµm	Spot	Position	2	1000013740	13740		227.937	131.699	8.41072	Âµm	Spot	Position	4	1000024894	114939		335.145	212.279	-20	Âµm	Spot	Position	3	1000010064	41367
	341.89	88.6032	20	Âµm	Spot	Position	3	1000037559	80116		260.634	215.926	-0.221531	Âµm	Spot	Position	4	1000028393	112255		492.494	93.5461	11.2359	Âµm	Spot	Position	2	1000013832	13832		263.146	105.928	-4.45243	Âµm	Spot	Position	4	1000025057	115085		334.578	193.056	-16.2658	Âµm	Spot	Position	3	1000010188	41511
	429.04	141	15.4392	Âµm	Spot	Position	3	1000037892	80455		384.02	192.219	-4.15786	Âµm	Spot	Position	4	1000028776	112648		527.332	107.086	1.95895	Âµm	Spot	Position	2	1000013935	13935		383.867	105.951	10.1199	Âµm	Spot	Position	4	1000026224	116281		413.756	242.617	-16.0031	Âµm	Spot	Position	3	1000010204	41526
	592.447	143.17	14.8901	Âµm	Spot	Position	3	1000038834	81410		427.985	185.113	8.20617	Âµm	Spot	Position	4	1000029762	113587		573.804	128.567	9.18874	Âµm	Spot	Position	2	1000014044	14044		477.852	89.7167	-0.0677681	Âµm	Spot	Position	4	1000026437	116486		349.01	193.25	-14.7535	Âµm	Spot	Position	3	1000010212	41534
	21.6169	187.853	12.9036	Âµm	Spot	Position	3	1000039211	81801		471.581	191.246	8.77502	Âµm	Spot	Position	4	1000029764	113626		582.643	120.027	10.0805	Âµm	Spot	Position	2	1000014051	14051		434.57	157.639	6.01015	Âµm	Spot	Position	4	1000026712	116735		361.185	195.205	-12.5015	Âµm	Spot	Position	3	1000010277	41575
	64.0452	238.014	12.9144	Âµm	Spot	Position	3	1000039231	81821		498.741	229.413	10.0987	Âµm	Spot	Position	4	1000029846	113687		586.818	123.297	-0.604982	Âµm	Spot	Position	2	1000014119	14119		528.007	101.116	10.9068	Âµm	Spot	Position	4	1000027488	117512		482.76	208.276	-9.46113	Âµm	Spot	Position	3	1000010833	42217
	129.762	188.783	16.0993	Âµm	Spot	Position	3	1000039746	82334		617.572	218.523	2.99054	Âµm	Spot	Position	4	1000030705	114553		643.217	111.591	0.463484	Âµm	Spot	Position	2	1000014139	14139		26.8006	216.261	3.06427	Âµm	Spot	Position	4	1000028460	118415		451.751	179.072	-5.22292	Âµm	Spot	Position	3	1000010898	42265
	215.318	198.082	14.6507	Âµm	Spot	Position	3	1000040155	82759		620.984	219.632	7.35017	Âµm	Spot	Position	4	1000030876	114685		637.987	149.552	0.770557	Âµm	Spot	Position	2	1000014164	14164		11.107	187.192	4.42688	Âµm	Spot	Position	4	1000028483	118429		535.051	172.033	-20	Âµm	Spot	Position	3	1000011120	42286
	246.935	229.726	14.6536	Âµm	Spot	Position	3	1000040167	82775		592.114	181.038	9.02822	Âµm	Spot	Position	4	1000030893	114734		620.553	119.337	1.92813	Âµm	Spot	Position	2	1000014179	14179		16.0485	238.307	3.75634	Âµm	Spot	Position	4	1000028512	118452		516.475	224.827	-12.5782	Âµm	Spot	Position	3	1000011231	42567
	405.438	177.994	16.695	Âµm	Spot	Position	3	1000041083	83751		89.2595	61.7765	13.373	Âµm	Spot	Position	4	1000031515	115357		621.069	133.021	4.09499	Âµm	Spot	Position	2	1000014220	14220		267.499	191.433	-3.20246	Âµm	Spot	Position	4	1000030023	119988		574.052	215.377	-4.6567	Âµm	Spot	Position	3	1000011390	42764
	550.776	167.369	12.6686	Âµm	Spot	Position	3	1000041850	84526		254.064	3.85036	14.0447	Âµm	Spot	Position	4	1000032411	116252		38.6059	213.088	2.22441	Âµm	Spot	Position	2	1000014466	14466		299.974	190.285	-1.20991	Âµm	Spot	Position	4	1000030111	120057		656.851	230.678	-15.5921	Âµm	Spot	Position	3	1000011634	43006
	583.245	180.365	15.7578	Âµm	Spot	Position	3	1000042398	84612		91.9422	223.449	14.2991	Âµm	Spot	Position	4	1000038817	122467		5.40026	223.839	3.27117	Âµm	Spot	Position	2	1000014496	14496		468.816	206.1	6.15855	Âµm	Spot	Position	4	1000031698	121573		590.648	237.993	-12.2675	Âµm	Spot	Position	3	1000011676	43096
	517.698	194.86	15.6596	Âµm	Spot	Position	3	1000041975	84621		293.046	229.627	16.1294	Âµm	Spot	Position	4	1000039804	123438		18.7856	223.61	7.38846	Âµm	Spot	Position	2	1000014570	14570		45.6154	42.5674	11.5316	Âµm	Spot	Position	4	1000033143	122953		608.819	246.325	-10.1061	Âµm	Spot	Position	3	1000043138	43138
	28.6085	4.25352	-10.2243	Âµm	Spot	Position	4	1000000505	85850		395.485	190.346	16.1554	Âµm	Spot	Position	4	1000040216	123873		156.297	175.928	8.02849	Âµm	Spot	Position	2	1000014880	14880		9.67178	33.2339	16.3007	Âµm	Spot	Position	4	1000033294	123109		612.246	224.501	-8.66459	Âµm	Spot	Position	3	1000043154	43154
	46.6417	38.0723	-8.19524	Âµm	Spot	Position	4	1000000581	85919		72.3903	9.58012	-12.6139	Âµm	Spot	Position	5	1000000432	125871		156.556	183.314	8.12622	Âµm	Spot	Position	2	1000014884	14884		232.575	51.736	12.6741	Âµm	Spot	Position	4	1000034140	124014		235.388	26.1827	-2.67628	Âµm	Spot	Position	3	1000012681	44108
	119.975	10.9321	-16.5255	Âµm	Spot	Position	4	1000000989	86371		119.979	70.7936	-13.6874	Âµm	Spot	Position	5	1000001079	126580		178.52	209.577	-4.10677	Âµm	Spot	Position	2	1000014945	14945		506.709	5.34187	12.5026	Âµm	Spot	Position	4	1000036035	126071		216.649	41.499	-0.925709	Âµm	Spot	Position	3	1000012754	44154
	289.261	70.1234	-20	Âµm	Spot	Position	4	1000002429	87742		171.759	30.3343	-18.0524	Âµm	Spot	Position	5	1000001673	127178		223.364	221.538	-0.791534	Âµm	Spot	Position	2	1000014999	14999		611.914	51.007	16.4175	Âµm	Spot	Position	4	1000036657	126725		344.632	42.7336	-0.774853	Âµm	Spot	Position	3	1000013597	45065
	284.991	49.8306	-11.2676	Âµm	Spot	Position	4	1000002697	88030		221.443	64.9874	-16.8635	Âµm	Spot	Position	5	1000001712	127218		326.459	213.07	-2.26246	Âµm	Spot	Position	2	1000015252	15252		320.223	105.611	13.3237	Âµm	Spot	Position	4	1000038500	128649		404.349	16.9508	1.62619	Âµm	Spot	Position	3	1000013665	45144
	415.011	3.24197	-9.7249	Âµm	Spot	Position	4	1000003485	88793		276.047	49.1291	-17.528	Âµm	Spot	Position	5	1000002454	127921		250.599	208.757	1.09475	Âµm	Spot	Position	2	1000015317	15317		310.188	165.047	16.1771	Âµm	Spot	Position	4	1000038647	128806		417.963	26.6921	1.30488	Âµm	Spot	Position	3	1000014077	45566
	524.653	46.2179	-11.7347	Âµm	Spot	Position	4	1000004952	90194		262.77	28.5631	-11.8771	Âµm	Spot	Position	5	1000002600	128118		272.738	220.883	2.21137	Âµm	Spot	Position	2	1000015342	15342		397.066	103.972	13.3816	Âµm	Spot	Position	4	1000039010	129162		556.839	51.1252	0.713064	Âµm	Spot	Position	3	1000014490	46071
	553.944	13.5543	-9.05716	Âµm	Spot	Position	4	1000004998	90281		309.09	8.96103	-7.9247	Âµm	Spot	Position	5	1000002768	128241		290.2	224.87	6.41798	Âµm	Spot	Position	2	1000015416	15416		394.368	136.753	16.3056	Âµm	Spot	Position	4	1000039102	129296		633.109	78.5652	3.82675	Âµm	Spot	Position	3	1000015061	46607
	576.097	28.9861	-4.85838	Âµm	Spot	Position	4	1000005163	90445		361.228	26.0518	-4.99857	Âµm	Spot	Position	5	1000003569	129072		393.481	179.359	-2.20664	Âµm	Spot	Position	2	1000015549	15549		105.574	239.982	16.3334	Âµm	Spot	Position	4	1000041529	131843		82.0219	146.731	6.63757	Âµm	Spot	Position	3	1000015572	47132
	610.624	57.2645	-16.1843	Âµm	Spot	Position	4	1000005506	90795		488.684	9.14064	-14.8146	Âµm	Spot	Position	5	1000003930	129433		449.798	175.242	10.5309	Âµm	Spot	Position	2	1000016146	16146		307.86	212.911	15.7117	Âµm	Spot	Position	4	1000042382	132866		120.746	121.891	-4.27079	Âµm	Spot	Position	3	1000015679	47263
	596.17	77.2977	-11.5793	Âµm	Spot	Position	4	1000005659	90920		246.348	164.441	-20	Âµm	Spot	Position	5	1000007630	133072		527.008	238.975	-3.43925	Âµm	Spot	Position	2	1000016181	16181		70.143	4.29279	-17.4856	Âµm	Spot	Position	5	1000000291	135424		160.553	93.3161	9.08214	Âµm	Spot	Position	3	1000015975	47586
	656.657	58.2841	-8.90915	Âµm	Spot	Position	4	1000005724	91012		218.144	128.266	-14.4287	Âµm	Spot	Position	5	1000007729	133194		517.213	193.428	9.17027	Âµm	Spot	Position	2	1000016350	16350		225.534	4.68014	-4.7817	Âµm	Spot	Position	5	1000002228	137472		332.838	110.411	-3.69594	Âµm	Spot	Position	3	1000016520	48105
	639.271	65.7039	-8.76341	Âµm	Spot	Position	4	1000005726	91014		200.867	139.893	-7.44664	Âµm	Spot	Position	5	1000008040	133429		585.656	226.212	-1.78848	Âµm	Spot	Position	2	1000016433	16433		335.944	46.7066	-16.8049	Âµm	Spot	Position	5	1000003314	138596		318.254	125.194	2.81677	Âµm	Spot	Position	3	1000016666	48300
	288.166	92.7195	-20	Âµm	Spot	Position	4	1000008191	93447		349.982	124.115	-7.72286	Âµm	Spot	Position	5	1000009458	134891		590.083	221.594	0.55028	Âµm	Spot	Position	2	1000016515	16515		486.148	16.1329	-7.30579	Âµm	Spot	Position	5	1000004489	139783		388.719	135.954	-0.103674	Âµm	Spot	Position	3	1000017017	48670
	289.815	151.339	-20	Âµm	Spot	Position	4	1000008340	93609		504.022	116.69	-18.1788	Âµm	Spot	Position	5	1000010627	136068		639.586	179.763	4.79959	Âµm	Spot	Position	2	1000016591	16591		460.469	25.7186	-6.89151	Âµm	Spot	Position	5	1000004531	139784		538.376	155.347	-2.53511	Âµm	Spot	Position	3	1000017820	49418
	327.307	99.9479	-10.7781	Âµm	Spot	Position	4	1000008595	93861		572.6	156.345	-11.0568	Âµm	Spot	Position	5	1000010845	136317		73.725	23.4452	14.9921	Âµm	Spot	Position	2	1000016788	16788		543.311	19.2933	-18.2002	Âµm	Spot	Position	5	1000004877	140180		543.273	134.483	-1.29652	Âµm	Spot	Position	3	1000017831	49444
	327.626	145.021	-9.61723	Âµm	Spot	Position	4	1000008654	93914		521.652	212.087	-20	Âµm	Spot	Position	5	1000016319	141693		61.1601	2.76087	16.3852	Âµm	Spot	Position	2	1000016810	16810		547.015	39.7282	-18.2283	Âµm	Spot	Position	5	1000004862	140186		561.814	142.767	3.13083	Âµm	Spot	Position	3	1000017891	49515
	354.282	89.025	-10.3709	Âµm	Spot	Position	4	1000009334	94602		632.47	226.777	-20	Âµm	Spot	Position	5	1000017056	142396		31.4809	33.0171	15.862	Âµm	Spot	Position	2	1000016822	16822		535.512	12.6279	-13.1785	Âµm	Spot	Position	5	1000004939	140307		503.947	99.7609	7.16671	Âµm	Spot	Position	3	1000017965	49612
	341.834	88.358	-5.4994	Âµm	Spot	Position	4	1000009513	94787		638.265	223.185	-4.93453	Âµm	Spot	Position	5	1000017595	142927		24.266	74.6445	16.5766	Âµm	Spot	Position	2	1000016876	16876		530.336	29.4852	-5.12692	Âµm	Spot	Position	5	1000005320	140629		631.612	105.607	6.15533	Âµm	Spot	Position	3	1000018324	49954
	489.133	99.498	-7.34019	Âµm	Spot	Position	4	1000010182	95430		84.0959	37.8557	3.81919	Âµm	Spot	Position	5	1000018470	143241		142.778	38.1092	11.9714	Âµm	Spot	Position	2	1000017051	17051		611.844	50.4348	-20	Âµm	Spot	Position	5	1000005604	140818		608.539	133.145	11.3627	Âµm	Spot	Position	3	1000027707	50076
	606.276	90.9818	-11.9446	Âµm	Spot	Position	4	1000011457	96620		93.5391	35.4788	7.32045	Âµm	Spot	Position	5	1000018575	143941		143.806	54.7983	12.8079	Âµm	Spot	Position	2	1000017066	17066		602.514	1.275	-14.6705	Âµm	Spot	Position	5	1000095583	140998		28.714	229.904	-0.612949	Âµm	Spot	Position	3	1000018575	50201
	40.9504	237.165	-10.4199	Âµm	Spot	Position	4	1000012219	97437		128.501	81.7464	6.95953	Âµm	Spot	Position	5	1000018591	143952		238.648	54.0259	16.5662	Âµm	Spot	Position	2	1000017462	17462		158.831	134.107	-17.6341	Âµm	Spot	Position	5	1000006980	142492		218.994	242.586	-4.07575	Âµm	Spot	Position	3	1000019401	51055
	141.271	241.818	-13.5925	Âµm	Spot	Position	4	1000012909	98010		572.111	9.62653	1.26912	Âµm	Spot	Position	5	1000021268	146648		262.58	8.78876	11.8322	Âµm	Spot	Position	2	1000017611	17611		125.701	119.321	-12.8027	Âµm	Spot	Position	5	1000007295	142636		193.108	242.908	4.09763	Âµm	Spot	Position	3	1000019612	51278
	199.643	215.35	-20	Âµm	Spot	Position	4	1000013362	98458		569.438	58.8455	5.46011	Âµm	Spot	Position	5	1000021416	146814		408.206	73.6258	14.7952	Âµm	Spot	Position	2	1000017981	17981		373.591	86.3128	-15.4332	Âµm	Spot	Position	5	1000009461	144896		415.885	217.404	6.61942	Âµm	Spot	Position	3	1000020529	52202
	234.451	214.786	-16.504	Âµm	Spot	Position	4	1000013513	98628		55.4979	87.0786	-2.71761	Âµm	Spot	Position	5	1000022291	147652		357.44	36.6013	16.1719	Âµm	Spot	Position	2	1000018000	18000		497.566	130.865	-15.5642	Âµm	Spot	Position	5	1000010176	145620		373.457	209.979	7.80267	Âµm	Spot	Position	3	1000020550	52223
	193.774	184.867	-10.6855	Âµm	Spot	Position	4	1000013661	98748		73.4908	116.702	7.40992	Âµm	Spot	Position	5	1000022646	147995		387.368	75.1487	16.5377	Âµm	Spot	Position	2	1000018034	18034		522.193	110.12	-10.5738	Âµm	Spot	Position	5	1000011185	146567		467.017	181.752	-2.12156	Âµm	Spot	Position	3	1000020649	52354
	193.934	202.74	-5.6064	Âµm	Spot	Position	4	1000013847	98912		35.3196	86.8604	9.71896	Âµm	Spot	Position	5	1000022698	148051		465.413	43.5628	15.3417	Âµm	Spot	Position	2	1000018279	18279		254.966	222.966	-20	Âµm	Spot	Position	5	1000014478	150025		455.315	207.397	10.2236	Âµm	Spot	Position	3	1000020916	52630
	270.183	167.419	-17.3745	Âµm	Spot	Position	4	1000014160	99293		43.3569	100.316	9.91839	Âµm	Spot	Position	5	1000022703	148056		446.867	79.9311	16.6049	Âµm	Spot	Position	2	1000018341	18341		297.232	193.007	-9.86041	Âµm	Spot	Position	5	1000014886	150350		519.402	238.024	-2.55592	Âµm	Spot	Position	3	1000021027	52723
	549.46	199.078	-18.9516	Âµm	Spot	Position	4	1000016101	101274		168.819	123.684	3.59278	Âµm	Spot	Position	5	1000023592	149014		580.133	76.2504	16.4711	Âµm	Spot	Position	2	1000018601	18601		315.698	230.717	-6.79148	Âµm	Spot	Position	5	1000014983	150477		528.97	238.943	7.5093	Âµm	Spot	Position	3	1000021283	53009
	644.569	200.489	-14.9391	Âµm	Spot	Position	4	1000017054	102020		263.163	121.128	1.05288	Âµm	Spot	Position	5	1000024028	149497		616.856	68.1443	13.4496	Âµm	Spot	Position	2	1000018830	18830		399.107	172.524	-7.92714	Âµm	Spot	Position	5	1000015627	151165		513.344	102.399	16.3866	Âµm	Spot	Position	3	1000027428	58973
	584.192	215.873	-4.98243	Âµm	Spot	Position	4	1000017391	102320		270.565	84.8544	6.35687	Âµm	Spot	Position	5	1000024211	149674		593.082	76.5476	15.4914	Âµm	Spot	Position	2	1000018860	18860		494.647	198.017	-14.9562	Âµm	Spot	Position	5	1000016144	151661		583.15	133.864	16.21	Âµm	Spot	Position	3	1000027438	58986
	31.5377	23.5289	2.37411	Âµm	Spot	Position	4	1000017628	102567		366.502	84.4327	2.5121	Âµm	Spot	Position	5	1000024630	150120		646.736	8.02506	16.1516	Âµm	Spot	Position	2	1000018866	18866		419.638	226.054	-11.4669	Âµm	Spot	Position	5	1000016203	151820		250.586	203.915	12.4917	Âµm	Spot	Position	3	1000029224	60741
	117.154	12.7983	1.81041	Âµm	Spot	Position	4	1000018225	103117		342.502	150.747	8.17284	Âµm	Spot	Position	5	1000024884	150345		600.794	80.1947	16.4753	Âµm	Spot	Position	2	1000018887	18887		553.203	223.738	-20	Âµm	Spot	Position	5	1000016771	152279		321.563	186.418	12.8661	Âµm	Spot	Position	3	1000029241	60764
	239.676	54.0321	1.27844	Âµm	Spot	Position	4	1000018811	103688		522.423	140.297	-4.16224	Âµm	Spot	Position	5	1000025579	151075		96.9584	165.321	15.4263	Âµm	Spot	Position	2	1000019380	19380		16.1012	28.5795	2.44662	Âµm	Spot	Position	5	1000018245	153823		550.377	232.328	15.3238	Âµm	Spot	Position	3	1000030452	61940
	390.009	35.1704	4.87123	Âµm	Spot	Position	4	1000020139	105010		507.073	86.4569	3.15064	Âµm	Spot	Position	5	1000025791	151269		119.227	154.125	20	Âµm	Spot	Position	2	1000019546	19546		85.1106	27.1085	-0.607119	Âµm	Spot	Position	5	1000018812	154303		194.608	38.7221	-20	Âµm	Spot	Position	4	1000001093	63718
	472.887	1.275	-3.13275	Âµm	Spot	Position	4	1000020465	105285		638.929	128.286	-1.57888	Âµm	Spot	Position	5	1000026211	151652		406.788	126.274	12.9336	Âµm	Spot	Position	2	1000020159	20159		300.536	46.1994	9.81512	Âµm	Spot	Position	5	1000020476	156052		197.087	65.2346	-17.6228	Âµm	Spot	Position	4	1000001210	63844
	528.497	59.0959	-3.80233	Âµm	Spot	Position	4	1000021058	105852		636.007	116.37	6.15368	Âµm	Spot	Position	5	1000026403	151912		452.809	140.193	14.3183	Âµm	Spot	Position	2	1000020450	20450		408.799	10.8067	2.9672	Âµm	Spot	Position	5	1000020825	156371		214.315	73.2509	-12.0848	Âµm	Spot	Position	4	1000001310	63938
	535.616	61.1037	7.05359	Âµm	Spot	Position	4	1000021440	106243		260.577	215.933	-0.292814	Âµm	Spot	Position	5	1000028393	153877		537.179	89.2747	13.4412	Âµm	Spot	Position	2	1000020707	20707		467.136	18.6828	0.323772	Âµm	Spot	Position	5	1000021328	156889		249.661	70.8065	-10.276	Âµm	Spot	Position	4	1000001349	63969
	659.438	49.9753	8.36123	Âµm	Spot	Position	4	1000022081	106848		383.961	192.201	-4.13096	Âµm	Spot	Position	5	1000028776	154292		505.709	132.085	16.6384	Âµm	Spot	Position	2	1000020796	20796		72.2426	152.218	1.00104	Âµm	Spot	Position	5	1000068250	158844		189.727	23.5942	-6.76305	Âµm	Spot	Position	4	1000001393	64034
	110.637	99.5387	1.61061	Âµm	Spot	Position	4	1000023069	107835		427.97	185.118	8.16439	Âµm	Spot	Position	5	1000029762	155255		628.869	167.27	13.2487	Âµm	Spot	Position	2	1000020981	20981		47.9268	131.712	8.23104	Âµm	Spot	Position	5	1000023550	159111		333.315	83.5358	-13.8894	Âµm	Spot	Position	4	1000001735	64390
	285.326	127.502	7.61579	Âµm	Spot	Position	4	1000024484	109230		471.453	191.145	9.11643	Âµm	Spot	Position	5	1000029764	155282		622.568	135.857	16.6122	Âµm	Spot	Position	2	1000021064	21064		228.09	131.632	8.64898	Âµm	Spot	Position	5	1000024894	160449		293.24	45.2101	-11.4161	Âµm	Spot	Position	4	1000001758	64453
	411.245	144.238	9.32103	Âµm	Spot	Position	4	1000025221	109847		498.733	229.339	10.583	Âµm	Spot	Position	5	1000029846	155357		629.409	143.767	16.5935	Âµm	Spot	Position	2	1000021065	21065		263.183	106.007	-4.21444	Âµm	Spot	Position	5	1000025057	160573		252.95	66.7789	-9.61661	Âµm	Spot	Position	4	1000001808	64479
	34.7806	181.055	3.51529	Âµm	Spot	Position	4	1000027393	111985		617.582	218.478	2.74463	Âµm	Spot	Position	5	1000030705	156178		20.5826	170.817	14.7927	Âµm	Spot	Position	2	1000021288	21288		383.888	105.886	10.2937	Âµm	Spot	Position	5	1000026224	161736		318.66	59.168	-9.17616	Âµm	Spot	Position	4	1000001829	64497
	123.46	188.508	5.77906	Âµm	Spot	Position	4	1000028015	112597		621.062	219.627	7.67712	Âµm	Spot	Position	5	1000030876	156380		1.275	220.955	15.4093	Âµm	Spot	Position	2	1000021297	21297		478.042	89.7933	-0.0518417	Âµm	Spot	Position	5	1000026437	161967		364.391	9.49187	-20	Âµm	Spot	Position	4	1000001943	64630
	159.949	240.074	7.29408	Âµm	Spot	Position	4	1000028096	112649		592.059	181.042	9.00089	Âµm	Spot	Position	5	1000030893	156391		68.0431	202.515	15.8423	Âµm	Spot	Position	2	1000021316	21316		434.494	157.561	5.81207	Âµm	Spot	Position	5	1000026712	162221		339.603	71.6317	-8.37612	Âµm	Spot	Position	4	1000002310	64999
	174.446	223.33	7.02479	Âµm	Spot	Position	4	1000028670	113178		89.2747	61.8804	13.2378	Âµm	Spot	Position	5	1000031515	157027		140.71	228.148	15.4377	Âµm	Spot	Position	2	1000021589	21589		528.005	101.228	11.1865	Âµm	Spot	Position	5	1000027488	163009		361.257	71.3269	-6.424	Âµm	Spot	Position	4	1000002379	65046
	230.686	216.276	8.23406	Âµm	Spot	Position	4	1000028709	113201		254.002	3.8639	14.1311	Âµm	Spot	Position	5	1000032411	157952		212.96	207.804	12.2642	Âµm	Spot	Position	2	1000021801	21801		26.7352	216.287	3.02858	Âµm	Spot	Position	5	1000028460	163951		474.457	42.7648	-13.0368	Âµm	Spot	Position	4	1000002736	65410
	282.545	172.753	7.64648	Âµm	Spot	Position	4	1000029211	113713		93.2344	222.751	14.2801	Âµm	Spot	Position	5	1000038817	164257		191.092	187.012	14.0137	Âµm	Spot	Position	2	1000021830	21830		16.0005	238.215	4.26094	Âµm	Spot	Position	5	1000028512	164004		454.199	34.2323	-8.84191	Âµm	Spot	Position	4	1000002816	65476
	334.295	188.533	7.70989	Âµm	Spot	Position	4	1000029834	114260		293.078	229.743	16.2453	Âµm	Spot	Position	5	1000039804	165249		190.205	199.433	16.2265	Âµm	Spot	Position	2	1000021879	21879		11.1314	187.105	4.54376	Âµm	Spot	Position	5	1000028483	164024		486.646	58.972	-9.14144	Âµm	Spot	Position	4	1000002820	65484
	432.956	183.601	-1.67545	Âµm	Spot	Position	4	1000030101	114479		395.532	190.335	16.2424	Âµm	Spot	Position	5	1000040216	165675		176.926	234.159	16.4725	Âµm	Spot	Position	2	1000021889	21889		267.231	191.533	-3.68735	Âµm	Spot	Position	5	1000030023	165511		457.767	31.2902	-7.69266	Âµm	Spot	Position	4	1000002836	65507
	535.284	180.65	7.49279	Âµm	Spot	Position	4	1000030964	115370		72.7287	9.23797	-12.9158	Âµm	Spot	Position	6	1000000432	167728		299.482	169.537	15.97	Âµm	Spot	Position	2	1000022139	22139		299.852	190.12	-1.4837	Âµm	Spot	Position	5	1000030111	165615		529.785	63.7297	-20	Âµm	Spot	Position	4	1000003087	65767
	503.761	190.987	9.89283	Âµm	Spot	Position	4	1000031079	115484		120.001	70.6847	-13.5508	Âµm	Spot	Position	6	1000001079	168433		401.014	193.411	16.7124	Âµm	Spot	Position	2	1000022487	22487		468.799	205.987	6.3347	Âµm	Spot	Position	5	1000031698	167171		578.473	40.2209	-15.9885	Âµm	Spot	Position	4	1000003187	65875
	66.3619	33.1604	16.0976	Âµm	Spot	Position	4	1000031820	116243		171.804	30.3087	-18.4203	Âµm	Spot	Position	6	1000001673	169088		446.654	237.804	14.788	Âµm	Spot	Position	2	1000022699	22699		45.8357	42.4856	12.0002	Âµm	Spot	Position	5	1000033143	168555		569.628	79.6541	-11.4218	Âµm	Spot	Position	4	1000003305	65984
	144.026	7.62413	15.3136	Âµm	Spot	Position	4	1000032240	116674		221.462	64.9564	-17.1747	Âµm	Spot	Position	6	1000001712	169114		484.099	188.099	16.3303	Âµm	Spot	Position	2	1000022709	22709		9.36004	33.3704	16.4506	Âµm	Spot	Position	5	1000033294	168705		614.1	16.2984	-20	Âµm	Spot	Position	4	1000003493	66176
	226.155	19.3964	16.3311	Âµm	Spot	Position	4	1000032711	117189		276.07	48.9991	-17.3436	Âµm	Spot	Position	6	1000002454	169827		448.923	190.68	16.4951	Âµm	Spot	Position	2	1000022710	22710		232.601	51.6944	12.5466	Âµm	Spot	Position	5	1000034140	169597		602.731	50.637	-20	Âµm	Spot	Position	4	1000003569	66258
	502.354	14.3709	14.7156	Âµm	Spot	Position	4	1000034502	119099		262.512	28.8573	-11.8197	Âµm	Spot	Position	6	1000002600	169949		421.878	171.738	16.526	Âµm	Spot	Position	2	1000022735	22735		506.418	5.29738	12.3977	Âµm	Spot	Position	5	1000036035	171522		595.27	26.4909	-8.39729	Âµm	Spot	Position	4	1000003871	66576
	621.974	37.3871	12.9177	Âµm	Spot	Position	4	1000034912	119499		309.094	9.0145	-8.07165	Âµm	Spot	Position	6	1000002768	170106		424.668	205.797	16.5848	Âµm	Spot	Position	2	1000022747	22747		612.016	50.9077	16.4242	Âµm	Spot	Position	5	1000036657	172194		75.3955	130.116	-20	Âµm	Spot	Position	4	1000066781	66781
	177.312	107.53	16.3076	Âµm	Spot	Position	4	1000036498	121120		360.988	26.0826	-4.58795	Âµm	Spot	Position	6	1000003569	170920		530.42	227.604	12.2899	Âµm	Spot	Position	2	1000022923	22923		320.034	105.65	13.1021	Âµm	Spot	Position	5	1000038500	174021		38.8244	107.648	-7.46517	Âµm	Spot	Position	4	1000004398	67104
	391.936	144.922	14.0701	Âµm	Spot	Position	4	1000037386	121999		488.739	9.10046	-14.9803	Âµm	Spot	Position	6	1000003930	171280		562.286	187.936	14.5001	Âµm	Spot	Position	2	1000022959	22959		310.247	165.101	15.7788	Âµm	Spot	Position	5	1000038647	174181		126.306	123.712	-20	Âµm	Spot	Position	4	1000004547	67284
	375.689	133.287	15.1228	Âµm	Spot	Position	4	1000037414	122033		246.204	164.38	-20	Âµm	Spot	Position	6	1000007630	174871		611.426	190.379	12.7821	Âµm	Spot	Position	2	1000023187	23187		397.026	103.951	13.5315	Âµm	Spot	Position	5	1000039010	174555		124.046	130.058	-10.1645	Âµm	Spot	Position	4	1000004836	67535
	342.219	88.5288	20	Âµm	Spot	Position	4	1000037559	122172		217.966	128.474	-14.1902	Âµm	Spot	Position	6	1000007729	174981		588.041	171.542	16.4881	Âµm	Spot	Position	2	1000023240	23240		394.468	136.899	16.0916	Âµm	Spot	Position	5	1000039102	174651		189.35	150.848	-7.47549	Âµm	Spot	Position	4	1000005451	68155
	429.036	140.983	15.2566	Âµm	Spot	Position	4	1000037892	122537		200.848	139.84	-7.23085	Âµm	Spot	Position	6	1000008040	175214		622.768	233.873	16.1438	Âµm	Spot	Position	2	1000023269	23269		105.586	239.953	16.3881	Âµm	Spot	Position	5	1000041529	177139		272.132	122.851	-6.58038	Âµm	Spot	Position	4	1000005963	68674
	592.504	143.172	15.1065	Âµm	Spot	Position	4	1000038834	123504		350.343	123.237	-6.96816	Âµm	Spot	Position	6	1000009458	176622		25.9938	7.94169	-14.789	Âµm	Spot	Position	3	1000000242	23655		307.965	212.955	15.7123	Âµm	Spot	Position	5	1000042382	178092		360.713	146.76	-20	Âµm	Spot	Position	4	1000006176	68911
	21.54	187.833	13.0249	Âµm	Spot	Position	4	1000039211	123893		504.151	116.623	-17.9807	Âµm	Spot	Position	6	1000010627	177783		44.7299	58.3169	-15.2206	Âµm	Spot	Position	3	1000000236	23668		70.0476	4.45856	-16.7698	Âµm	Spot	Position	6	1000000291	180587		378.616	145.017	-13.4597	Âµm	Spot	Position	4	1000006324	69051
	64.0976	237.937	13.1102	Âµm	Spot	Position	4	1000039231	123916		572.684	156.456	-10.6141	Âµm	Spot	Position	6	1000010845	177982		22.4841	67.3613	-14.3281	Âµm	Spot	Position	3	1000000253	23686		335.924	46.8803	-16.6448	Âµm	Spot	Position	6	1000003314	183748		424.739	146.134	-20	Âµm	Spot	Position	4	1000006653	69402
	129.762	188.837	16.0722	Âµm	Spot	Position	4	1000039746	124459		521.883	212.896	-20	Âµm	Spot	Position	6	1000016319	183330		52.1723	67.551	-10.9982	Âµm	Spot	Position	3	1000000304	23730		486.393	16.1467	-7.7295	Âµm	Spot	Position	6	1000004489	184935		457.401	107.304	-12.6814	Âµm	Spot	Position	4	1000006817	69549
	214.705	197.298	14.9743	Âµm	Spot	Position	4	1000040155	124902		632.518	226.868	-20	Âµm	Spot	Position	6	1000017056	184034		67.5858	35.4666	-6.67766	Âµm	Spot	Position	3	1000000398	23800		460.477	25.8066	-7.04741	Âµm	Spot	Position	6	1000004531	184987		474.408	130.678	-12.5659	Âµm	Spot	Position	4	1000006823	69552
	246.907	229.774	14.9218	Âµm	Spot	Position	4	1000040167	124914		638.259	223.207	-5.12461	Âµm	Spot	Position	6	1000017595	184513		132.002	9.25941	-20	Âµm	Spot	Position	3	1000000461	23887		547.008	39.7547	-18.7354	Âµm	Spot	Position	6	1000004862	185344		489.181	107.509	-8.74601	Âµm	Spot	Position	4	1000006925	69636
	405.417	178.208	16.576	Âµm	Spot	Position	4	1000041083	125874		83.0169	37.9275	4.03379	Âµm	Spot	Position	6	1000018470	184788		158.758	70.0268	-12.6887	Âµm	Spot	Position	3	1000000710	24128		543.341	19.5342	-18.3584	Âµm	Spot	Position	6	1000004877	185358		569.688	107.269	-20	Âµm	Spot	Position	4	1000007077	69818
	550.698	167.506	12.407	Âµm	Spot	Position	4	1000041850	126619		93.4529	35.5632	7.22255	Âµm	Spot	Position	6	1000018575	185452		121.902	65.9716	-9.03325	Âµm	Spot	Position	3	1000000803	24196		535.658	12.6047	-12.4437	Âµm	Spot	Position	6	1000004939	185552		517.353	88.9087	-15.5919	Âµm	Spot	Position	4	1000007298	70025
	582.725	181.482	16.2637	Âµm	Spot	Position	4	1000042398	126748		128.514	81.7495	7.13528	Âµm	Spot	Position	6	1000018591	185469		145.96	72.2643	-5.91022	Âµm	Spot	Position	3	1000000831	24252		530.355	29.3515	-5.29748	Âµm	Spot	Position	6	1000005320	185852		534.735	117.424	-7.06197	Âµm	Spot	Position	4	1000007461	70200
	517.675	194.886	15.9484	Âµm	Spot	Position	4	1000041975	126751		572.106	9.66035	1.00522	Âµm	Spot	Position	6	1000021268	188013		190.866	41.9264	-19.1331	Âµm	Spot	Position	3	1000000930	24445		612.049	50.3144	-18.5178	Âµm	Spot	Position	6	1000005604	186132		612.402	119.658	-16.1355	Âµm	Spot	Position	4	1000007756	70508
	28.6974	4.33452	-10.1158	Âµm	Spot	Position	5	1000000505	127947		569.658	59.3384	5.57664	Âµm	Spot	Position	6	1000021416	188196		242.273	4.96999	-17.1194	Âµm	Spot	Position	3	1000001046	24456		602.256	1.275	-17.8162	Âµm	Spot	Position	6	1000095583	186139		639.162	100.901	-11.24	Âµm	Spot	Position	4	1000007839	70612
	46.6719	38.0881	-8.32725	Âµm	Spot	Position	5	1000000581	128083		55.4423	87.02	-2.54035	Âµm	Spot	Position	6	1000022291	188970		187.469	60.9035	-14.2818	Âµm	Spot	Position	3	1000001075	24493		158.675	133.935	-17.3937	Âµm	Spot	Position	6	1000006980	187673		34.8309	215.313	-20	Âµm	Spot	Position	4	1000008107	70890
	119.953	10.8342	-16.1896	Âµm	Spot	Position	5	1000000989	128545		73.4464	116.529	7.58459	Âµm	Spot	Position	6	1000022646	189331		241.805	72.7218	-11.0339	Âµm	Spot	Position	3	1000001098	24538		125.944	119.444	-13.4674	Âµm	Spot	Position	6	1000007295	187816		76.5873	225.63	-20	Âµm	Spot	Position	4	1000008127	70917
	289.058	69.85	-20	Âµm	Spot	Position	5	1000002429	129981		35.3663	86.8409	9.92166	Âµm	Spot	Position	6	1000022698	189381		211.763	58.5237	-9.32965	Âµm	Spot	Position	3	1000001148	24570		373.868	86.5682	-15.2684	Âµm	Spot	Position	6	1000009461	190017		21.1617	215.611	-13.2167	Âµm	Spot	Position	4	1000008265	71044
	284.635	50.6298	-11.8231	Âµm	Spot	Position	5	1000002697	130139		43.2589	100.334	9.86763	Âµm	Spot	Position	6	1000022703	189390		193.187	1.275	-5.18496	Âµm	Spot	Position	3	1000001197	24620		497.781	131.088	-15.8052	Âµm	Spot	Position	6	1000010176	190772		168.397	194.835	-15.4733	Âµm	Spot	Position	4	1000009269	72056
	414.936	3.24801	-9.94362	Âµm	Spot	Position	5	1000003485	130984		168.847	123.726	3.4266	Âµm	Spot	Position	6	1000023592	190252		297.141	70.4538	-20	Âµm	Spot	Position	3	1000001357	24798		522.073	110.244	-10.6174	Âµm	Spot	Position	6	1000011185	191702		214.172	227.823	-14.4274	Âµm	Spot	Position	4	1000009279	72082
	524.74	46.1555	-11.4851	Âµm	Spot	Position	5	1000004952	132487		263.145	121.136	1.0061	Âµm	Spot	Position	6	1000024028	190745		325.536	48.1541	-14.0678	Âµm	Spot	Position	3	1000001450	24901		254.951	222.859	-20	Âµm	Spot	Position	6	1000014478	195195		326.699	175.182	-10.7052	Âµm	Spot	Position	4	1000009818	72590
	553.982	13.5643	-8.67528	Âµm	Spot	Position	5	1000004998	132604		270.485	84.8456	6.20233	Âµm	Spot	Position	6	1000024211	190922		255.769	51.0418	-9.99083	Âµm	Spot	Position	3	1000001567	24989		297.376	192.999	-8.91984	Âµm	Spot	Position	6	1000014886	195580		335.181	212.347	-20	Âµm	Spot	Position	4	1000010064	72857
	610.571	57.596	-16.252	Âµm	Spot	Position	5	1000005506	133109		366.492	84.4158	2.37112	Âµm	Spot	Position	6	1000024630	191314		365.084	34.2771	-18.6415	Âµm	Spot	Position	3	1000001836	25301		315.71	230.879	-6.48126	Âµm	Spot	Position	6	1000014983	195710		335.173	193.15	-16.3986	Âµm	Spot	Position	4	1000010188	72999
	596.133	77.3614	-11.1333	Âµm	Spot	Position	5	1000005659	133211		342.43	150.771	7.95216	Âµm	Spot	Position	6	1000024884	191582		337.164	26.988	-15.3611	Âµm	Spot	Position	3	1000001859	25335		399.278	172.425	-7.25702	Âµm	Spot	Position	6	1000015627	196410		413.725	242.712	-15.8191	Âµm	Spot	Position	4	1000010204	73016
	656.669	58.2682	-8.79668	Âµm	Spot	Position	5	1000005724	133324		522.482	140.275	-4.17482	Âµm	Spot	Position	6	1000025579	192284		344.651	57.0393	-15.1768	Âµm	Spot	Position	3	1000001879	25338		494.513	197.738	-14.6602	Âµm	Spot	Position	6	1000016144	196833		349.09	193.467	-14.3407	Âµm	Spot	Position	4	1000010212	73045
	639.33	65.6831	-8.90363	Âµm	Spot	Position	5	1000005726	133329		507.041	86.4704	3.01164	Âµm	Spot	Position	6	1000025791	192471		392.35	53.7187	-14.2637	Âµm	Spot	Position	3	1000001892	25357		419.675	225.739	-11.3778	Âµm	Spot	Position	6	1000016203	196996		361.182	195.266	-12.3085	Âµm	Spot	Position	4	1000010277	73092
	288.131	92.7865	-20	Âµm	Spot	Position	5	1000008191	135762		638.945	128.259	-1.36725	Âµm	Spot	Position	6	1000026211	192860		399.279	56.5193	-12.4173	Âµm	Spot	Position	3	1000001930	25389		552.988	223.615	-20	Âµm	Spot	Position	6	1000016771	197406		482.893	208.154	-9.49791	Âµm	Spot	Position	4	1000010833	73622
	289.802	151.736	-20	Âµm	Spot	Position	5	1000008340	135944		636.265	116.156	6.49531	Âµm	Spot	Position	6	1000026403	193083		360.093	25.9022	-7.83423	Âµm	Spot	Position	3	1000002004	25468		16.3207	28.4424	2.53503	Âµm	Spot	Position	6	1000018245	198973		451.816	179.089	-5.30855	Âµm	Spot	Position	4	1000010898	73702
	327.31	99.8759	-10.5687	Âµm	Spot	Position	5	1000008595	136102		260.593	215.917	-0.333696	Âµm	Spot	Position	6	1000028393	195061		367.974	47.0185	-6.15936	Âµm	Spot	Position	3	1000002062	25519		45.8531	42.541	11.029	Âµm	Spot	Position	6	1000033143	199269		535.218	171.893	-20	Âµm	Spot	Position	4	1000011120	73725
	327.605	144.974	-9.5012	Âµm	Spot	Position	5	1000008654	136187		383.922	192.104	-4.48313	Âµm	Spot	Position	6	1000028776	195469		438.134	13.8673	-20	Âµm	Spot	Position	3	1000002110	25583		85.1471	26.8864	-0.746695	Âµm	Spot	Position	6	1000018812	199424		516.557	224.772	-12.391	Âµm	Spot	Position	4	1000011231	74065
	354.083	89.0343	-9.86672	Âµm	Spot	Position	5	1000009334	136897		427.985	185.118	8.05774	Âµm	Spot	Position	6	1000029762	196365		488.159	72.0965	-20	Âµm	Spot	Position	3	1000002227	25714		225.523	4.67439	-4.07984	Âµm	Spot	Position	6	1000002228	199945		574.119	215.408	-4.81928	Âµm	Spot	Position	4	1000011390	74228
	341.783	88.4363	-5.52943	Âµm	Spot	Position	5	1000009513	137145		471.335	191.177	8.98062	Âµm	Spot	Position	6	1000029764	196400		455.283	21.8493	-14.0008	Âµm	Spot	Position	3	1000002294	25785		300.406	46.2538	9.74917	Âµm	Spot	Position	6	1000020476	201127		656.913	230.678	-15.5893	Âµm	Spot	Position	4	1000011634	74478
	489.1	99.4663	-7.53579	Âµm	Spot	Position	5	1000010182	137747		498.831	229.391	10.2323	Âµm	Spot	Position	6	1000029846	196444		419.108	79.341	-13.6795	Âµm	Spot	Position	3	1000002291	25795		408.758	10.7733	2.99891	Âµm	Spot	Position	6	1000020825	201464		590.553	238.242	-12.724	Âµm	Spot	Position	4	1000011676	74521
	606.258	90.911	-11.6351	Âµm	Spot	Position	5	1000011457	138995		617.353	218.61	2.7678	Âµm	Spot	Position	6	1000030705	197248		442.588	22.8799	-12.0395	Âµm	Spot	Position	3	1000002318	25815		467.174	18.7443	0.421547	Âµm	Spot	Position	6	1000021328	201988		608.671	246.325	-10.3668	Âµm	Spot	Position	4	1000043138	74576
	40.3536	237.293	-10.6216	Âµm	Spot	Position	5	1000012219	139804		621.082	219.711	7.75781	Âµm	Spot	Position	6	1000030876	197425		486.963	64.2254	-8.79138	Âµm	Spot	Position	3	1000002382	25858		72.2014	152.045	1.15618	Âµm	Spot	Position	6	1000068250	203904		612.245	225.004	-9.48361	Âµm	Spot	Position	4	1000043154	74598
	141.127	241.691	-13.2891	Âµm	Spot	Position	5	1000012909	140446		592.147	181.087	9.07043	Âµm	Spot	Position	6	1000030893	197447		420.17	4.72388	-8.16715	Âµm	Spot	Position	3	1000002388	25862		47.8962	131.623	8.06515	Âµm	Spot	Position	6	1000023550	204162		235.157	26.059	-2.49258	Âµm	Spot	Position	4	1000012681	75595
	199.823	215.627	-20	Âµm	Spot	Position	5	1000013362	140963		89.1703	61.8333	13.5351	Âµm	Spot	Position	6	1000031515	198074		494.945	28.5933	-5.73571	Âµm	Spot	Position	3	1000002417	25899		228.055	131.653	8.67137	Âµm	Spot	Position	6	1000024894	205491		216.614	41.767	-0.817858	Âµm	Spot	Position	4	1000012754	75618
	234.447	214.766	-16.3637	Âµm	Spot	Position	5	1000013513	141118		253.987	3.86674	14.4239	Âµm	Spot	Position	6	1000032411	198967		425.023	27.379	-4.51745	Âµm	Spot	Position	3	1000011273	25911		263.122	105.89	-4.27536	Âµm	Spot	Position	6	1000025057	205594		344.839	42.7324	-0.969555	Âµm	Spot	Position	4	1000013597	76511
	194.08	184.689	-10.8271	Âµm	Spot	Position	5	1000013661	141190		93.5031	221.998	14.4661	Âµm	Spot	Position	6	1000038817	205242		527.804	21.9511	-12.0835	Âµm	Spot	Position	3	1000002710	26183		383.957	105.865	9.89005	Âµm	Spot	Position	6	1000026224	206751		404.351	16.9612	1.88549	Âµm	Spot	Position	4	1000013665	76577
	193.898	202.772	-5.68263	Âµm	Spot	Position	5	1000013847	141469		293.024	229.909	15.9924	Âµm	Spot	Position	6	1000039804	206182		535.271	11.4705	-4.88794	Âµm	Spot	Position	3	1000002835	26318		478.054	89.6565	-0.203922	Âµm	Spot	Position	6	1000026437	206981		418.1	26.7938	1.3291	Âµm	Spot	Position	4	1000014077	77034
	270.294	167.494	-17.14	Âµm	Spot	Position	5	1000014160	141773		395.439	190.328	16.2888	Âµm	Spot	Position	6	1000040216	206610		618.499	41.8867	-18.2393	Âµm	Spot	Position	3	1000003009	26491		434.569	157.38	6.25478	Âµm	Spot	Position	6	1000026712	207243		557.045	51.4001	0.252016	Âµm	Spot	Position	4	1000014490	77478
	549.244	199.211	-19.0974	Âµm	Spot	Position	5	1000016101	143834		73.1412	8.8054	-13.0978	Âµm	Spot	Position	7	1000000432	208606		606.452	31.0418	-15.6182	Âµm	Spot	Position	3	1000003030	26517		528.129	101.126	11.3671	Âµm	Spot	Position	6	1000027488	207996		633.212	78.6083	3.64761	Âµm	Spot	Position	4	1000015061	78054
	644.507	200.473	-14.6339	Âµm	Spot	Position	5	1000017054	144600		120.006	70.5489	-13.2248	Âµm	Spot	Position	7	1000001079	209293		16.7988	115.515	-13.7888	Âµm	Spot	Position	3	1000003473	27012		26.7356	215.995	2.89774	Âµm	Spot	Position	6	1000028460	208951		82.214	146.647	6.82842	Âµm	Spot	Position	4	1000015572	78551
	583.695	215.986	-5.00472	Âµm	Spot	Position	5	1000017391	144979		171.82	30.3854	-19.1334	Âµm	Spot	Position	7	1000001673	209839		43.4539	100.686	-12.7836	Âµm	Spot	Position	3	1000003489	27031		11.108	187.308	4.40969	Âµm	Spot	Position	6	1000028483	208970		120.953	122.178	-3.74001	Âµm	Spot	Position	4	1000015679	78670
	31.5269	23.4066	2.72456	Âµm	Spot	Position	5	1000017628	145220		221.39	64.9812	-16.9926	Âµm	Spot	Position	7	1000001712	209890		65.177	140.805	-6.54608	Âµm	Spot	Position	3	1000003630	27136		16.1164	238.305	4.03336	Âµm	Spot	Position	6	1000028512	208999		160.75	93.0125	9.1223	Âµm	Spot	Position	4	1000015975	78994
	5.27638	23.9997	7.47762	Âµm	Spot	Position	5	1000017828	145359		276.003	49.0259	-17.3848	Âµm	Spot	Position	7	1000002454	210574		30.3666	159.855	-7.22374	Âµm	Spot	Position	3	1000003622	27144		267.56	191.497	-3.84506	Âµm	Spot	Position	6	1000030023	210507		333.175	110.539	-3.72554	Âµm	Spot	Position	4	1000016520	79507
	117.324	12.8027	1.6673	Âµm	Spot	Position	5	1000018225	145735		262.252	29.0958	-11.8641	Âµm	Spot	Position	7	1000002600	210739		119.456	153.861	-20	Âµm	Spot	Position	3	1000003809	27325		299.796	190.075	-1.5523	Âµm	Spot	Position	6	1000030111	210571		318.302	125.305	2.90178	Âµm	Spot	Position	4	1000016666	79668
	238.041	54.6956	2.05897	Âµm	Spot	Position	5	1000018811	146297		309.093	9.02121	-7.91391	Âµm	Spot	Position	7	1000002768	210853		169.087	88.8116	-20	Âµm	Spot	Position	3	1000004062	27611		468.82	205.985	5.9605	Âµm	Spot	Position	6	1000031698	212120		388.887	136.021	0.0135956	Âµm	Spot	Position	4	1000017017	80043
	390.447	35.8672	5.36893	Âµm	Spot	Position	5	1000020139	147545		488.656	9.10515	-14.8672	Âµm	Spot	Position	7	1000003930	212042		223.839	150.224	-16.6298	Âµm	Spot	Position	3	1000004249	27805		9.70249	33.2699	16.3395	Âµm	Spot	Position	6	1000033294	213702		538.466	155.379	-2.44483	Âµm	Spot	Position	4	1000017820	80792
	473.727	1.275	-2.45686	Âµm	Spot	Position	5	1000020465	147852		246.349	164.318	-20	Âµm	Spot	Position	7	1000007630	215557		222.094	133.342	-9.16027	Âµm	Spot	Position	3	1000004366	27917		232.601	51.7747	12.8237	Âµm	Spot	Position	6	1000034140	214603		542.732	133.917	-1.04209	Âµm	Spot	Position	4	1000017831	80805
	576.011	28.8749	-4.34445	Âµm	Spot	Position	5	1000005163	148345		217.665	128.541	-13.9816	Âµm	Spot	Position	7	1000007729	215705		243.932	89.3429	-4.56388	Âµm	Spot	Position	3	1000012677	27972		506.213	5.45937	12.4453	Âµm	Spot	Position	6	1000036035	216584		561.935	142.995	3.69675	Âµm	Spot	Position	4	1000017891	80885
	528.469	58.8082	-3.70317	Âµm	Spot	Position	5	1000021058	148356		200.888	139.823	-7.39081	Âµm	Spot	Position	7	1000008040	215930		260.533	107.686	-20	Âµm	Spot	Position	3	1000004460	28031		612.155	50.8237	16.5488	Âµm	Spot	Position	6	1000036657	217296		503.961	99.8321	7.10578	Âµm	Spot	Position	4	1000017965	80954
	535.559	61.19	6.8452	Âµm	Spot	Position	5	1000021440	148724		350.49	122.736	-6.90591	Âµm	Spot	Position	7	1000009458	217392		301.613	91.747	-16.3699	Âµm	Spot	Position	3	1000004608	28182		319.901	105.725	13.4348	Âµm	Spot	Position	6	1000038500	219109		631.678	105.608	6.26767	Âµm	Spot	Position	4	1000018324	81306
	659.101	49.2529	7.5829	Âµm	Spot	Position	5	1000022081	149306		504.185	116.598	-17.8314	Âµm	Spot	Position	7	1000010627	218467		398.388	127.343	-20	Âµm	Spot	Position	3	1000004951	28497		310.115	164.732	16.1666	Âµm	Spot	Position	6	1000038647	219264		608.281	133.068	11.2395	Âµm	Spot	Position	4	1000027707	81454
	110.655	99.563	1.44078	Âµm	Spot	Position	5	1000023069	150200		572.993	156.84	-9.9819	Âµm	Spot	Position	7	1000010845	218749		388.82	122.296	-11.1323	Âµm	Spot	Position	3	1000005146	28684		397.068	104.015	13.4265	Âµm	Spot	Position	6	1000039010	219613		29.1969	229.91	-0.719915	Âµm	Spot	Position	4	1000018575	81561
	286.861	126.835	7.87836	Âµm	Spot	Position	5	1000024484	151600		521.689	212.073	-20	Âµm	Spot	Position	7	1000016319	223910		476.385	121.003	-20	Âµm	Spot	Position	3	1000005320	28914		394.42	136.964	16.3569	Âµm	Spot	Position	6	1000039102	219758		219.22	242.694	-3.89922	Âµm	Spot	Position	4	1000019401	82390
	411.229	144.426	9.11435	Âµm	Spot	Position	5	1000025221	152203		632.524	226.773	-20	Âµm	Spot	Position	7	1000017056	224613		426.636	84.9752	-16.7949	Âµm	Spot	Position	3	1000005448	29015		105.744	240.096	16.1854	Âµm	Spot	Position	6	1000041529	222293		193.143	242.925	4.22814	Âµm	Spot	Position	4	1000019612	82618
	35.2078	180.702	3.80925	Âµm	Spot	Position	5	1000027393	154192		638.256	223.181	-5.00691	Âµm	Spot	Position	7	1000017595	225076		449.112	118.685	-15.3795	Âµm	Spot	Position	3	1000005459	29039		308.117	212.833	15.4233	Âµm	Spot	Position	6	1000042382	223220		415.902	217.355	6.9051	Âµm	Spot	Position	4	1000020529	83492
	123.463	188.605	5.58115	Âµm	Spot	Position	5	1000028015	154766		81.6439	38.0682	4.06755	Âµm	Spot	Position	7	1000018470	225390		488.456	153.425	-15.2209	Âµm	Spot	Position	3	1000005468	29045		70.0675	4.22298	-17.2105	Âµm	Spot	Position	7	1000000291	225774		374.546	209.321	7.92524	Âµm	Spot	Position	4	1000020550	83512
	159.927	240.018	7.19143	Âµm	Spot	Position	5	1000028096	154826		93.4424	35.5381	7.35797	Âµm	Spot	Position	7	1000018575	226089		431.777	122.872	-10.6541	Âµm	Spot	Position	3	1000005543	29110		225.495	4.72079	-4.7508	Âµm	Spot	Position	7	1000002228	227838		467.317	181.727	-1.98635	Âµm	Spot	Position	4	1000020649	83649
	174.406	223.168	7.17074	Âµm	Spot	Position	5	1000028670	155345		128.54	81.7735	7.07167	Âµm	Spot	Position	7	1000018591	226109		474.754	158.906	-5.3692	Âµm	Spot	Position	3	1000005638	29226		336.072	46.8687	-15.4526	Âµm	Spot	Position	7	1000003314	229088		455.48	206.883	9.9917	Âµm	Spot	Position	4	1000020916	83930
	230.589	216.355	8.4257	Âµm	Spot	Position	5	1000028709	155367		360.787	26.0339	-4.27358	Âµm	Spot	Position	7	1000003569	227452		554.519	86.8077	-20	Âµm	Spot	Position	3	1000005643	29231		486.353	16.0117	-7.28755	Âµm	Spot	Position	7	1000004489	230210		519.389	238.067	-2.56651	Âµm	Spot	Position	4	1000021027	84017
	282.528	172.769	7.42813	Âµm	Spot	Position	5	1000029211	155805		572.013	9.64654	1.19253	Âµm	Spot	Position	7	1000021268	228871		531.546	134.542	-20	Âµm	Spot	Position	3	1000005735	29335		460.602	25.8062	-7.03181	Âµm	Spot	Position	7	1000004531	230218		528.974	239.168	7.32528	Âµm	Spot	Position	4	1000021283	84267
	334.34	188.493	7.6714	Âµm	Spot	Position	5	1000029834	156349		570.236	60.2894	5.09269	Âµm	Spot	Position	7	1000021416	229010		550.145	143.219	-18.0584	Âµm	Spot	Position	3	1000005816	29411		546.845	39.7203	-19.1542	Âµm	Spot	Position	7	1000004862	230588		513.298	102.461	16.3803	Âµm	Spot	Position	4	1000027428	90285
	432.833	183.447	-1.87964	Âµm	Spot	Position	5	1000030101	156543		55.4336	87.0718	-2.95119	Âµm	Spot	Position	7	1000022291	229887		552.978	116.164	-14.1828	Âµm	Spot	Position	3	1000005872	29456		543.535	19.6187	-17.2801	Âµm	Spot	Position	7	1000004877	230622		583.232	133.929	16.182	Âµm	Spot	Position	4	1000027438	90297
	535.283	180.661	7.42842	Âµm	Spot	Position	5	1000030964	157325		73.4104	116.504	7.5996	Âµm	Spot	Position	7	1000022646	230270		509.378	93.8268	-7.25596	Âµm	Spot	Position	3	1000006021	29609		535.737	12.6025	-12.6914	Âµm	Spot	Position	7	1000004939	230766		322.005	186.268	12.8681	Âµm	Spot	Position	4	1000029241	92089
	503.769	190.948	9.73301	Âµm	Spot	Position	5	1000031079	157430		35.3304	86.8762	10.0266	Âµm	Spot	Position	7	1000022698	230319		615.94	157.715	-9.66368	Âµm	Spot	Position	3	1000006401	29997		530.385	29.2684	-5.14811	Âµm	Spot	Position	7	1000005320	231084		250.583	204.136	12.551	Âµm	Spot	Position	4	1000029224	92094
	66.3435	33.1833	16.3277	Âµm	Spot	Position	5	1000031820	158161		43.2212	100.372	10.0816	Âµm	Spot	Position	7	1000022703	230328		635.518	123.949	-7.73228	Âµm	Spot	Position	3	1000006447	30027		602.732	1.275	-17.9324	Âµm	Spot	Position	7	1000095583	231368		550.313	232.138	15.2923	Âµm	Spot	Position	4	1000030452	93255
	144.172	7.58525	15.5389	Âµm	Spot	Position	5	1000032240	158652		168.836	123.71	3.59513	Âµm	Spot	Position	7	1000023592	231306		613.034	152.683	-5.08703	Âµm	Spot	Position	3	1000006494	30085		612.036	50.2958	-18.02	Âµm	Spot	Position	7	1000005604	231380		194.331	38.8901	-20	Âµm	Spot	Position	5	1000001093	94970
	226.132	19.4346	16.2156	Âµm	Spot	Position	5	1000032711	159136		263.159	121.112	1.13316	Âµm	Spot	Position	7	1000024028	231766		157.791	175.138	-16.3486	Âµm	Spot	Position	3	1000007088	30700		158.783	134.039	-17.3413	Âµm	Spot	Position	7	1000006980	232987		197.017	65.1375	-16.687	Âµm	Spot	Position	5	1000001210	95075
	501.66	13.8839	14.6475	Âµm	Spot	Position	5	1000034502	161081		270.511	84.9106	6.27736	Âµm	Spot	Position	7	1000024211	231939		100.274	193.491	-12.9371	Âµm	Spot	Position	3	1000007126	30745		125.736	119.267	-12.9579	Âµm	Spot	Position	7	1000007295	233126		214.39	73.2693	-12.4933	Âµm	Spot	Position	5	1000001310	95187
	621.85	37.4269	12.2328	Âµm	Spot	Position	5	1000034912	161452		366.482	84.4238	2.32158	Âµm	Spot	Position	7	1000024630	232386		114.534	175.27	-9.0082	Âµm	Spot	Position	3	1000007189	30798		374.272	86.5658	-14.7188	Âµm	Spot	Position	7	1000009461	235404		249.863	70.9208	-10.6173	Âµm	Spot	Position	5	1000001349	95206
	177.209	107.772	16.4003	Âµm	Spot	Position	5	1000036498	163130		342.434	150.751	8.0658	Âµm	Spot	Position	7	1000024884	232632		163.596	170.595	-6.23538	Âµm	Spot	Position	3	1000007275	30862		497.816	131.222	-15.8456	Âµm	Spot	Position	7	1000010176	236163		189.767	23.533	-6.48548	Âµm	Spot	Position	5	1000001393	95298
	392.003	144.872	14.2559	Âµm	Spot	Position	5	1000037386	164041		522.409	140.282	-3.97975	Âµm	Spot	Position	7	1000025579	233361		245.876	238.993	-20	Âµm	Spot	Position	3	1000007436	31053		522.023	110.28	-10.7195	Âµm	Spot	Position	7	1000011185	237104		333.391	83.4511	-13.8206	Âµm	Spot	Position	5	1000001735	95603
	375.742	133.249	15.4278	Âµm	Spot	Position	5	1000037414	164075		507.097	86.4308	3.1961	Âµm	Spot	Position	7	1000025791	233599		175.251	187.77	-19.307	Âµm	Spot	Position	3	1000007334	31075		254.787	223.055	-20	Âµm	Spot	Position	7	1000014478	240709		293.207	44.8704	-11.388	Âµm	Spot	Position	5	1000001758	95669
	429.092	140.957	15.3931	Âµm	Spot	Position	5	1000037892	164577		638.975	128.241	-1.4965	Âµm	Spot	Position	7	1000026211	234025		231.191	226.56	-18.3537	Âµm	Spot	Position	3	1000007463	31081		297.166	192.93	-9.52153	Âµm	Spot	Position	7	1000014886	241037		252.951	66.8362	-9.58398	Âµm	Spot	Position	5	1000001808	95694
	592.548	143.144	15.028	Âµm	Spot	Position	5	1000038834	165536		636.387	116.185	6.86328	Âµm	Spot	Position	7	1000026403	234322		179.115	175.317	-13.5609	Âµm	Spot	Position	3	1000007514	31121		315.804	230.7	-6.43076	Âµm	Spot	Position	7	1000014983	241210		318.641	59.2099	-9.31888	Âµm	Spot	Position	5	1000001829	95710
	21.6169	187.825	12.9981	Âµm	Spot	Position	5	1000039211	165941		260.596	215.903	-0.479975	Âµm	Spot	Position	7	1000028393	236358		209.77	218.308	-11.2048	Âµm	Spot	Position	3	1000007551	31178		399.27	172.52	-7.42276	Âµm	Spot	Position	7	1000015627	241901		364.572	9.72962	-20	Âµm	Spot	Position	5	1000001943	95829
	63.9559	237.875	12.9291	Âµm	Spot	Position	5	1000039231	165963		383.884	191.995	-4.29632	Âµm	Spot	Position	7	1000028776	236751		176.18	200.01	-9.60216	Âµm	Spot	Position	3	1000007584	31186		494.391	197.554	-14.7205	Âµm	Spot	Position	7	1000016144	242399		339.923	71.3336	-8.61037	Âµm	Spot	Position	5	1000002310	96200
	129.783	188.874	15.9701	Âµm	Spot	Position	5	1000039746	166526		427.928	185.114	8.06178	Âµm	Spot	Position	7	1000029762	237762		326.019	179.536	-14.4988	Âµm	Spot	Position	3	1000007861	31540		419.845	225.472	-11.0866	Âµm	Spot	Position	7	1000016203	242554		361.028	71.1831	-6.16688	Âµm	Spot	Position	5	1000002379	96281
	214.5	196.097	14.7767	Âµm	Spot	Position	5	1000040155	166993		470.708	191.523	9.39069	Âµm	Spot	Position	7	1000029764	237792		296.745	177.379	-7.02219	Âµm	Spot	Position	3	1000008037	31679		552.711	223.688	-20	Âµm	Spot	Position	7	1000016771	242993		474.463	42.7745	-12.7545	Âµm	Spot	Position	5	1000002736	96649
	246.934	229.837	14.7366	Âµm	Spot	Position	5	1000040167	167005		498.767	229.274	10.2724	Âµm	Spot	Position	7	1000029846	237836		355.673	179.33	-20	Âµm	Spot	Position	3	1000008100	31764		16.4765	28.4249	2.67575	Âµm	Spot	Position	7	1000018245	244610		453.847	34.4825	-9.3628	Âµm	Spot	Position	5	1000002816	96745
	405.228	178.058	16.3662	Âµm	Spot	Position	5	1000041083	167940		617.411	218.586	2.86449	Âµm	Spot	Position	7	1000030705	238718		405.603	170.725	-15.2921	Âµm	Spot	Position	3	1000008262	31950		46.0509	42.6252	10.8766	Âµm	Spot	Position	7	1000033143	244905		486.647	58.7944	-9.01962	Âµm	Spot	Position	5	1000002820	96748
	550.718	167.382	12.237	Âµm	Spot	Position	5	1000041850	168774		621.037	219.671	7.70512	Âµm	Spot	Position	7	1000030876	238894		347.506	191.277	-10.9628	Âµm	Spot	Position	3	1000008337	32021		85.1122	26.8942	-0.715864	Âµm	Spot	Position	7	1000018812	245020		457.648	31.2731	-7.83649	Âµm	Spot	Position	5	1000002836	96767
	517.573	195.004	15.4463	Âµm	Spot	Position	5	1000041975	168887		592.169	181.036	9.10428	Âµm	Spot	Position	7	1000030893	238915		370.255	179.101	-9.37022	Âµm	Spot	Position	3	1000008375	32059		300.451	46.2622	9.67225	Âµm	Spot	Position	7	1000020476	246734		530.124	63.9175	-20	Âµm	Spot	Position	5	1000003087	96991
	581.755	182.167	16.2264	Âµm	Spot	Position	5	1000042398	168920		89.1797	61.865	13.5029	Âµm	Spot	Position	7	1000031515	239574		464.151	171.258	-11.5441	Âµm	Spot	Position	3	1000008757	32406		408.808	10.7962	2.70471	Âµm	Spot	Position	7	1000020825	247066		578.469	40.1776	-16.0688	Âµm	Spot	Position	5	1000003187	97093
	28.7106	4.23785	-10.3923	Âµm	Spot	Position	6	1000000505	170230		254.039	3.83799	14.3105	Âµm	Spot	Position	7	1000032411	240491		467.065	183.274	-12.1896	Âµm	Spot	Position	3	1000008738	32409		467.167	18.6749	0.385004	Âµm	Spot	Position	7	1000021328	247544		569.751	79.8195	-10.9346	Âµm	Spot	Position	5	1000003305	97228
	46.6734	38.0092	-8.0498	Âµm	Spot	Position	6	1000000581	170310		93.2639	220.78	14.7417	Âµm	Spot	Position	7	1000038817	246867		506.062	196.112	-20	Âµm	Spot	Position	3	1000008959	32653		72.4517	152.008	1.00196	Âµm	Spot	Position	7	1000068250	249408		602.758	50.6442	-20	Âµm	Spot	Position	5	1000003569	97497
	119.931	10.9208	-17.0389	Âµm	Spot	Position	6	1000000989	170703		293.034	230.178	16.0771	Âµm	Spot	Position	7	1000039804	247788		533.981	225.488	-14.9152	Âµm	Spot	Position	3	1000009107	32796		48.0806	131.796	7.60285	Âµm	Spot	Position	7	1000023550	249666		614.003	16.3035	-18.9507	Âµm	Spot	Position	5	1000003493	97588
	288.783	69.8845	-20	Âµm	Spot	Position	6	1000002429	172190		395.486	190.351	16.3618	Âµm	Spot	Position	7	1000040216	248198		579.287	206.302	-13.8138	Âµm	Spot	Position	3	1000009129	32808		228.123	131.662	8.4994	Âµm	Spot	Position	7	1000024894	250931		595.427	26.3957	-8.60505	Âµm	Spot	Position	5	1000003871	97804
	283.275	51.6294	-13.0096	Âµm	Spot	Position	6	1000002697	172421		73.8795	8.19866	-12.6535	Âµm	Spot	Position	8	1000000432	250188		544.289	189.095	-10.8212	Âµm	Spot	Position	3	1000009177	32849		263.214	106.03	-4.32109	Âµm	Spot	Position	7	1000025057	251088		38.3412	107.825	-7.82704	Âµm	Spot	Position	5	1000004398	98320
	415.206	3.19612	-9.82042	Âµm	Spot	Position	6	1000003485	173290		120.027	70.3349	-12.3813	Âµm	Spot	Position	8	1000001079	250941		581.032	226.42	-11.164	Âµm	Spot	Position	3	1000009169	32852		384.106	105.89	9.93769	Âµm	Spot	Position	7	1000026224	252248		125.479	125.291	-20	Âµm	Spot	Position	5	1000004547	98508
	524.72	46.2412	-11.6886	Âµm	Spot	Position	6	1000004952	174728		171.748	30.3655	-18.0378	Âµm	Spot	Position	8	1000001673	251468		570.215	174.79	-6.16803	Âµm	Spot	Position	3	1000009232	32906		477.899	89.6802	-0.0270023	Âµm	Spot	Position	7	1000026437	252442		124.085	130.1	-10.4819	Âµm	Spot	Position	5	1000004836	98780
	554.04	13.5266	-8.82469	Âµm	Spot	Position	6	1000004998	174829		221.536	64.9541	-17.014	Âµm	Spot	Position	8	1000001712	251502		635.031	206.754	-9.72091	Âµm	Spot	Position	3	1000009537	33244		434.558	157.605	5.82883	Âµm	Spot	Position	7	1000026712	252691		189.681	150.662	-8.15381	Âµm	Spot	Position	5	1000005451	99371
	576.078	28.9785	-4.92826	Âµm	Spot	Position	6	1000005163	174970		276.048	49.1085	-17.5571	Âµm	Spot	Position	8	1000002454	252219		13.6601	78.5276	3.92415	Âµm	Spot	Position	3	1000009856	33550		527.989	101.132	10.8929	Âµm	Spot	Position	7	1000027488	253504		272.314	122.861	-6.49562	Âµm	Spot	Position	5	1000005963	99934
	610.554	58.7363	-16.4697	Âµm	Spot	Position	6	1000005506	175305		262.07	29.5014	-11.4136	Âµm	Spot	Position	8	1000002600	252437		158.929	3.44893	-2.57544	Âµm	Spot	Position	3	1000010060	33722		26.7113	216.217	2.2969	Âµm	Spot	Position	7	1000028460	254401		360.789	146.906	-20	Âµm	Spot	Position	5	1000006176	100108
	595.967	77.4376	-11.3603	Âµm	Spot	Position	6	1000005659	175507		309.057	8.94852	-8.04514	Âµm	Spot	Position	8	1000002768	252551		108.407	65.9607	-3.2423	Âµm	Spot	Position	3	1000010056	33733		11.1322	187.241	4.2303	Âµm	Spot	Position	7	1000028483	254451		378.663	144.996	-13.6301	Âµm	Spot	Position	5	1000006324	100253
	656.675	58.1751	-8.81241	Âµm	Spot	Position	6	1000005724	175582		488.667	9.13492	-15.0068	Âµm	Spot	Position	8	1000003930	253705		84.8615	6.72879	2.45315	Âµm	Spot	Position	3	1000010131	33792		16.1119	238.312	3.89343	Âµm	Spot	Position	7	1000028512	254473		424.671	145.851	-20	Âµm	Spot	Position	5	1000006653	100611
	639.338	65.6885	-8.67158	Âµm	Spot	Position	6	1000005726	175585		246.325	164.311	-20	Âµm	Spot	Position	8	1000007630	257201		153.72	24.7786	4.34948	Âµm	Spot	Position	3	1000010189	33830		267.452	191.537	-3.65883	Âµm	Spot	Position	7	1000030023	255970		457.489	107.41	-12.7203	Âµm	Spot	Position	5	1000006817	100795
	288.181	92.7415	-20	Âµm	Spot	Position	6	1000008191	178127		217.098	128.552	-13.4031	Âµm	Spot	Position	8	1000007729	257380		228.936	32.0294	-2.52999	Âµm	Spot	Position	3	1000010342	33998		299.731	190.041	-1.55517	Âµm	Spot	Position	7	1000030111	256018		474.485	130.791	-11.9095	Âµm	Spot	Position	5	1000006823	100830
	288.723	152.61	-20	Âµm	Spot	Position	6	1000008340	178303		200.829	139.875	-7.55861	Âµm	Spot	Position	8	1000008040	257546		192.721	40.3457	-3.04916	Âµm	Spot	Position	3	1000010324	34001		468.756	206.083	6.21915	Âµm	Spot	Position	7	1000031698	257514		489.278	107.451	-8.51342	Âµm	Spot	Position	5	1000006925	100902
	327.351	99.8704	-10.5482	Âµm	Spot	Position	6	1000008595	178560		350.673	122.414	-6.61859	Âµm	Spot	Position	8	1000009458	259039		240.519	48.1795	3.42491	Âµm	Spot	Position	3	1000010450	34120		9.6718	33.3545	16.4589	Âµm	Spot	Position	7	1000033294	259045		569.764	107.194	-20	Âµm	Spot	Position	5	1000007077	101073
	327.63	144.978	-9.47224	Âµm	Spot	Position	6	1000008654	178661		504.206	116.454	-18.2137	Âµm	Spot	Position	8	1000010627	260114		238.542	18.2269	4.50283	Âµm	Spot	Position	3	1000010481	34159		232.607	51.7027	12.8218	Âµm	Spot	Position	7	1000034140	259954		517.492	88.9076	-15.1974	Âµm	Spot	Position	5	1000007298	101275
	354.028	89.0027	-9.82565	Âµm	Spot	Position	6	1000009334	179309		573.865	157.768	-9.6082	Âµm	Spot	Position	8	1000010845	260431		226.742	60.4371	11.2637	Âµm	Spot	Position	3	1000010614	34273		505.78	5.49875	11.892	Âµm	Spot	Position	7	1000036035	261881		534.797	117.899	-6.88532	Âµm	Spot	Position	5	1000007461	101456
	341.805	88.3776	-5.4522	Âµm	Spot	Position	6	1000009513	179488		522.638	212.554	-20	Âµm	Spot	Position	8	1000016319	265620		322.22	17.6615	-2.6213	Âµm	Spot	Position	3	1000010668	34309		612.248	50.7428	16.4562	Âµm	Spot	Position	7	1000036657	262544		612.391	119.661	-15.8643	Âµm	Spot	Position	5	1000007756	101748
	489.074	99.4859	-7.56684	Âµm	Spot	Position	6	1000010182	180103		632.533	226.798	-20	Âµm	Spot	Position	8	1000017056	266314		317.644	20.7132	4.50727	Âµm	Spot	Position	3	1000010813	34477		319.746	105.965	13.345	Âµm	Spot	Position	7	1000038500	264396		639.458	101.519	-11.1632	Âµm	Spot	Position	5	1000007839	101887
	606.218	90.9602	-11.8107	Âµm	Spot	Position	6	1000011457	181407		638.256	223.157	-5.07953	Âµm	Spot	Position	8	1000017595	266798		319.947	43.4629	6.16078	Âµm	Spot	Position	3	1000010889	34501		310.194	165.025	16.1592	Âµm	Spot	Position	7	1000038647	264551		34.6849	215.423	-20	Âµm	Spot	Position	5	1000008107	102148
	39.5501	237.726	-11.1646	Âµm	Spot	Position	6	1000012219	182245		80.8674	38.2084	4.84505	Âµm	Spot	Position	8	1000018470	267153		308.395	20.4468	9.49528	Âµm	Spot	Position	3	1000010935	34556		397.048	103.984	13.6166	Âµm	Spot	Position	7	1000039010	264935		76.5552	225.276	-20	Âµm	Spot	Position	5	1000008127	102166
	141.209	241.718	-13.0513	Âµm	Spot	Position	6	1000012909	182935		93.4731	35.5178	7.41722	Âµm	Spot	Position	8	1000018575	267818		367.056	62.3991	5.84805	Âµm	Spot	Position	3	1000011183	34789		394.398	136.948	16.5044	Âµm	Spot	Position	7	1000039102	265044		21.2423	215.618	-13.0706	Âµm	Spot	Position	5	1000008265	102317
	200.237	215.914	-19.4068	Âµm	Spot	Position	6	1000013362	183480		128.481	81.7494	7.14688	Âµm	Spot	Position	8	1000018591	267841		410.909	29.4401	6.79531	Âµm	Spot	Position	3	1000011196	34798		105.811	240.033	16.3848	Âµm	Spot	Position	7	1000041529	267502		168.48	194.894	-15.2939	Âµm	Spot	Position	5	1000009269	103335
	234.403	214.789	-16.0948	Âµm	Spot	Position	6	1000013513	183540		360.793	26.0177	-3.59858	Âµm	Spot	Position	8	1000003569	269141		345.526	9.75769	10.0441	Âµm	Spot	Position	3	1000011246	34854		308.042	212.954	15.0568	Âµm	Spot	Position	7	1000042382	268404		214.236	227.846	-14.4459	Âµm	Spot	Position	5	1000009279	103377
	194.342	184.59	-11.2216	Âµm	Spot	Position	6	1000013661	183688		571.969	9.74055	1.27453	Âµm	Spot	Position	8	1000021268	270507		390.917	77.8289	9.89064	Âµm	Spot	Position	3	1000011259	34862		225.496	4.70929	-4.6626	Âµm	Spot	Position	8	1000002228	272904		326.764	175.324	-10.9048	Âµm	Spot	Position	5	1000009818	103919
	193.942	202.643	-5.3378	Âµm	Spot	Position	6	1000013847	183897		571.154	61.3616	4.58682	Âµm	Spot	Position	8	1000021416	270672		475.363	79.9205	-0.00954056	Âµm	Spot	Position	3	1000011339	34968		336.129	46.8684	-15.764	Âµm	Spot	Position	8	1000003314	274067		335.167	212.281	-20	Âµm	Spot	Position	5	1000010064	104174
	270.177	167.599	-17.2609	Âµm	Spot	Position	6	1000014160	184180		55.449	87.1076	-2.90679	Âµm	Spot	Position	8	1000022291	271559		463.499	3.79212	3.0354	Âµm	Spot	Position	3	1000011376	35007		486.295	16.0698	-7.47515	Âµm	Spot	Position	8	1000004489	275309		335.464	193.269	-16.9178	Âµm	Spot	Position	5	1000010188	104297
	548.778	199.288	-20	Âµm	Spot	Position	6	1000016101	186139		73.4544	116.492	7.70263	Âµm	Spot	Position	8	1000022646	271905		510.204	43.5689	8.46146	Âµm	Spot	Position	3	1000011828	35421		460.767	25.8832	-6.77584	Âµm	Spot	Position	8	1000004531	275313		413.705	242.594	-15.8737	Âµm	Spot	Position	5	1000010204	104322
	582.797	216.732	-4.9456	Âµm	Spot	Position	6	1000017391	186753		35.3212	86.845	9.79	Âµm	Spot	Position	8	1000022698	271967		526.694	12.6778	9.46814	Âµm	Spot	Position	3	1000011837	35429		543.801	20.0849	-17.993	Âµm	Spot	Position	8	1000004877	275646		349.082	193.476	-14.7178	Âµm	Spot	Position	5	1000010212	104337
	644.609	200.613	-14.5376	Âµm	Spot	Position	6	1000017054	187081		43.2367	100.319	9.84284	Âµm	Spot	Position	8	1000022703	271972		583.332	58.4157	9.09117	Âµm	Spot	Position	3	1000012147	35441		546.891	39.6565	-17.8808	Âµm	Spot	Position	8	1000004862	275649		361.307	195.127	-12.2141	Âµm	Spot	Position	5	1000010277	104415
	31.7045	23.5178	2.25242	Âµm	Spot	Position	6	1000017628	187628		168.801	123.748	3.41708	Âµm	Spot	Position	8	1000023592	272935		566.385	67.0244	9.43016	Âµm	Spot	Position	3	1000011848	35446		535.772	12.4494	-12.9094	Âµm	Spot	Position	8	1000004939	275815		482.947	208.164	-9.53575	Âµm	Spot	Position	5	1000010833	104987
	5.37857	23.9125	7.57033	Âµm	Spot	Position	6	1000017828	187853		263.15	121.127	1.13934	Âµm	Spot	Position	8	1000024028	273456		589.279	19.4341	-2.3294	Âµm	Spot	Position	3	1000011908	35511		530.48	29.2719	-5.20975	Âµm	Spot	Position	8	1000005320	276154		451.915	179.129	-5.34968	Âµm	Spot	Position	5	1000010898	105055
	117.189	12.7639	1.96966	Âµm	Spot	Position	6	1000018225	188173		270.486	84.861	6.2207	Âµm	Spot	Position	8	1000024211	273646		589.948	55.174	2.73053	Âµm	Spot	Position	3	1000012037	35617		612.043	50.2835	-18.0602	Âµm	Spot	Position	8	1000005604	276437		535.345	171.515	-19.4794	Âµm	Spot	Position	5	1000011120	105253
	237.626	54.468	2.79338	Âµm	Spot	Position	6	1000018811	188823		366.458	84.4367	2.44933	Âµm	Spot	Position	8	1000024630	274079		19.2122	113.783	-4.49638	Âµm	Spot	Position	3	1000003646	35766		603.409	1.275	-17.125	Âµm	Spot	Position	8	1000095583	276445		516.582	224.864	-12.503	Âµm	Spot	Position	5	1000011231	105389
	390.948	36.4605	5.79358	Âµm	Spot	Position	6	1000020139	190173		342.42	150.729	8.07617	Âµm	Spot	Position	8	1000024884	274342		63.5882	97.0756	-1.60074	Âµm	Spot	Position	3	1000012207	35792		158.659	133.817	-17.0761	Âµm	Spot	Position	8	1000006980	277999		574.043	215.572	-4.98943	Âµm	Spot	Position	5	1000011390	105550
	474.333	1.275	-2.23508	Âµm	Spot	Position	6	1000020465	190453		522.317	140.288	-4.1694	Âµm	Spot	Position	8	1000025579	275068		38.1763	102.719	4.10246	Âµm	Spot	Position	3	1000012282	35866		125.91	119.509	-13.146	Âµm	Spot	Position	8	1000007295	278161		656.994	230.632	-15.4384	Âµm	Spot	Position	5	1000011634	105813
	528.228	58.4489	-3.60302	Âµm	Spot	Position	6	1000021058	190975		507.131	86.4047	3.39299	Âµm	Spot	Position	8	1000025791	275293		121.834	87.7692	9.40319	Âµm	Spot	Position	3	1000012654	36198		374.62	86.6769	-14.5722	Âµm	Spot	Position	8	1000009461	280400		590.449	238.248	-13.185	Âµm	Spot	Position	5	1000011676	105858
	535.577	61.3675	7.16445	Âµm	Spot	Position	6	1000021440	191365		638.904	128.307	-1.57699	Âµm	Spot	Position	8	1000026211	275670		192.145	89.6115	-3.02216	Âµm	Spot	Position	3	1000012696	36261		498.015	131.551	-15.346	Âµm	Spot	Position	8	1000010176	281177		608.76	246.325	-10.5279	Âµm	Spot	Position	5	1000043138	105897
	658.48	48.2899	6.95943	Âµm	Spot	Position	6	1000022081	191945		636.735	116.357	7.8719	Âµm	Spot	Position	8	1000026403	276009		196.305	90.5219	1.37732	Âµm	Spot	Position	3	1000012746	36334		522.026	110.326	-10.6773	Âµm	Spot	Position	8	1000011185	282066		612.134	225.382	-10.0078	Âµm	Spot	Position	5	1000043154	105911
	110.605	99.5432	1.55588	Âµm	Spot	Position	6	1000023069	192939		260.585	215.928	-0.0898228	Âµm	Spot	Position	8	1000028393	277949		300.981	150.433	-3.2675	Âµm	Spot	Position	3	1000012959	36553		255	223.125	-20	Âµm	Spot	Position	8	1000014478	285513		234.888	26.1236	-1.64127	Âµm	Spot	Position	5	1000012681	106932
	289.464	126.266	8.00261	Âµm	Spot	Position	6	1000024484	194338		383.865	191.81	-4.28615	Âµm	Spot	Position	8	1000028776	278349		311.165	127.187	5.49206	Âµm	Spot	Position	3	1000013115	36687		297.005	193.011	-9.42011	Âµm	Spot	Position	8	1000014886	285921		216.64	42.0026	-0.957527	Âµm	Spot	Position	5	1000012754	106955
	411.209	144.624	8.65784	Âµm	Spot	Position	6	1000025221	194980		427.928	185.138	8.13222	Âµm	Spot	Position	8	1000029762	279333		327.756	94.1436	8.37915	Âµm	Spot	Position	3	1000013153	36746		315.718	230.828	-6.7956	Âµm	Spot	Position	8	1000014983	285998		344.8	42.8001	-1.15742	Âµm	Spot	Position	5	1000013597	107850
	35.2272	180.359	3.95307	Âµm	Spot	Position	6	1000027393	197114		469.059	192.965	9.41996	Âµm	Spot	Position	8	1000029764	279373		333.139	150.275	8.93602	Âµm	Spot	Position	3	1000013186	36772		399.246	172.472	-7.52478	Âµm	Spot	Position	8	1000015627	286705		404.391	16.9208	1.72601	Âµm	Spot	Position	5	1000013665	107920
	123.411	188.499	5.84847	Âµm	Spot	Position	6	1000028015	197749		498.712	229.335	10.4243	Âµm	Spot	Position	8	1000029846	279421		336.264	131.309	1.01048	Âµm	Spot	Position	3	1000013321	36899		494.392	197.477	-14.8748	Âµm	Spot	Position	8	1000016144	287181		418.04	26.8104	1.437	Âµm	Spot	Position	5	1000014077	108325
	159.947	239.998	7.44071	Âµm	Spot	Position	6	1000028096	197782		617.297	218.579	2.77977	Âµm	Spot	Position	8	1000030705	280299		398.675	110.902	3.54537	Âµm	Spot	Position	3	1000013380	36939		419.718	225.292	-11.3347	Âµm	Spot	Position	8	1000016203	287348		558.036	52.2504	1.20407	Âµm	Spot	Position	5	1000014490	108792
	174.39	222.91	6.89439	Âµm	Spot	Position	6	1000028670	198321		621.044	219.542	7.59265	Âµm	Spot	Position	8	1000030876	280477		363.339	92.5161	6.79314	Âµm	Spot	Position	3	1000013432	36997		552.426	223.948	-20	Âµm	Spot	Position	8	1000016771	287768		633.264	78.584	3.71395	Âµm	Spot	Position	5	1000015061	109336
	230.615	216.199	8.22057	Âµm	Spot	Position	6	1000028709	198355		592.12	180.998	9.00503	Âµm	Spot	Position	8	1000030893	280490		366.955	162.122	8.79029	Âµm	Spot	Position	3	1000013463	37036		17.4423	28.0208	4.23081	Âµm	Spot	Position	8	1000018245	289407		82.2681	146.591	6.76336	Âµm	Spot	Position	5	1000015572	109829
	282.543	172.724	7.54558	Âµm	Spot	Position	6	1000029211	198869		89.4062	61.8565	13.0823	Âµm	Spot	Position	8	1000031515	281128		465.441	128.264	1.00574	Âµm	Spot	Position	3	1000013627	37164		46.194	42.513	11.3839	Âµm	Spot	Position	8	1000033143	289681		121.184	122.215	-4.02612	Âµm	Spot	Position	5	1000015679	109977
	334.339	188.467	7.73767	Âµm	Spot	Position	6	1000029834	199413		254.039	3.83581	14.4133	Âµm	Spot	Position	8	1000032411	282018		477.984	105.498	2.63421	Âµm	Spot	Position	3	1000013645	37204		85.1192	27.0346	-0.609396	Âµm	Spot	Position	8	1000018812	289838		161.054	92.8515	8.78131	Âµm	Spot	Position	5	1000015975	110287
	432.764	183.335	-1.93667	Âµm	Spot	Position	6	1000030101	199619		91.9527	219.445	15.2323	Âµm	Spot	Position	8	1000038817	288426		483.469	89.8355	5.94666	Âµm	Spot	Position	3	1000013740	37271		300.466	46.3203	10.0443	Âµm	Spot	Position	8	1000020476	291543		333.368	110.62	-4.03294	Âµm	Spot	Position	5	1000016520	110852
	535.336	180.617	7.16096	Âµm	Spot	Position	6	1000030964	200533		292.974	230.26	15.9301	Âµm	Spot	Position	8	1000039804	289380		492.42	93.6269	11.3082	Âµm	Spot	Position	3	1000013832	37368		408.702	10.8258	3.29666	Âµm	Spot	Position	8	1000020825	291895		318.269	125.271	2.58553	Âµm	Spot	Position	5	1000016666	111035
	503.842	190.916	9.77543	Âµm	Spot	Position	6	1000031079	200619		395.514	190.304	16.317	Âµm	Spot	Position	8	1000040216	289810		527.356	107.056	1.9723	Âµm	Spot	Position	3	1000013935	37468		467.217	18.6374	0.619602	Âµm	Spot	Position	8	1000021328	292442		388.809	136.001	0.175356	Âµm	Spot	Position	5	1000017017	111373
	66.4175	33.1769	16.1718	Âµm	Spot	Position	6	1000031820	201390		74.7343	7.81785	-12.0241	Âµm	Spot	Position	9	1000000432	291867		573.785	128.527	9.3774	Âµm	Spot	Position	3	1000014044	37584		72.4207	152.051	1.73555	Âµm	Spot	Position	8	1000068250	294412		538.434	155.259	-2.34502	Âµm	Spot	Position	5	1000017820	112148
	143.993	7.54379	15.7444	Âµm	Spot	Position	6	1000032240	201857		119.799	70.234	-11.3596	Âµm	Spot	Position	9	1000001079	292664		582.621	120.057	10.1735	Âµm	Spot	Position	3	1000014051	37591		47.9416	131.669	7.55949	Âµm	Spot	Position	8	1000023550	294646		542.219	132.983	-1.11576	Âµm	Spot	Position	5	1000017831	112165
	226.152	19.4156	16.2806	Âµm	Spot	Position	6	1000032711	202331		171.801	30.3656	-18.7205	Âµm	Spot	Position	9	1000001673	293152		586.831	123.345	-0.567364	Âµm	Spot	Position	3	1000014119	37657		227.985	131.69	8.47065	Âµm	Spot	Position	8	1000024894	295981		562.058	143.202	3.85408	Âµm	Spot	Position	5	1000017891	112243
	500.348	12.1158	14.8608	Âµm	Spot	Position	6	1000034502	204203		221.446	65.0192	-17.1722	Âµm	Spot	Position	9	1000001712	293203		643.494	111.47	0.727879	Âµm	Spot	Position	3	1000014139	37680		263.177	105.986	-4.38654	Âµm	Spot	Position	8	1000025057	296131		504.054	99.8022	7.34806	Âµm	Spot	Position	5	1000017965	112280
	621.812	37.4272	12.8029	Âµm	Spot	Position	6	1000034912	204608		275.695	49.0361	-17.1498	Âµm	Spot	Position	9	1000002454	293931		638.017	149.584	0.685949	Âµm	Spot	Position	3	1000014164	37685		384.158	105.855	9.90171	Âµm	Spot	Position	8	1000026224	297295		631.835	105.517	6.27254	Âµm	Spot	Position	5	1000018324	112641
	177.138	107.724	16.0221	Âµm	Spot	Position	6	1000036498	206224		261.895	29.9863	-11.5137	Âµm	Spot	Position	9	1000002600	294108		620.677	119.349	1.94027	Âµm	Spot	Position	3	1000014179	37695		478.034	89.6622	-0.311892	Âµm	Spot	Position	8	1000026437	297526		607.786	132.923	11.3379	Âµm	Spot	Position	5	1000027707	112764
	391.95	144.937	14.0875	Âµm	Spot	Position	6	1000037386	207099		309.13	8.9706	-8.02729	Âµm	Spot	Position	9	1000002768	294228		621.087	132.962	3.92275	Âµm	Spot	Position	3	1000014220	37737		434.571	157.681	5.99422	Âµm	Spot	Position	8	1000026712	297791		29.7297	229.979	-0.557167	Âµm	Spot	Position	5	1000018575	112879
	375.655	133.25	15.2156	Âµm	Spot	Position	6	1000037414	207151		488.634	9.08121	-15.2049	Âµm	Spot	Position	9	1000003930	295405		38.6749	213.173	2.09173	Âµm	Spot	Position	3	1000014466	37979		528.009	100.969	11.0239	Âµm	Spot	Position	8	1000027488	298580		219.481	242.801	-4.03687	Âµm	Spot	Position	5	1000019401	113744
	341.863	88.3495	20	Âµm	Spot	Position	6	1000037559	207272		246.295	164.292	-20	Âµm	Spot	Position	9	1000007630	299015		5.33401	223.722	3.22248	Âµm	Spot	Position	3	1000014496	37996		26.6942	216.136	3.22607	Âµm	Spot	Position	8	1000028460	299567		193.207	242.929	3.87404	Âµm	Spot	Position	5	1000019612	113963
	429.052	140.924	15.2769	Âµm	Spot	Position	6	1000037892	207647		216.342	128.839	-12.8098	Âµm	Spot	Position	9	1000007729	299193		18.6801	223.638	7.40556	Âµm	Spot	Position	3	1000014570	38070		11.0605	187.22	4.39116	Âµm	Spot	Position	8	1000028483	299595		415.817	217.369	7.09049	Âµm	Spot	Position	5	1000020529	114885
	550.791	167.337	12.868	Âµm	Spot	Position	6	1000041850	208061		200.835	139.821	-7.37933	Âµm	Spot	Position	9	1000008040	299393		156.713	182.931	7.35484	Âµm	Spot	Position	3	1000014884	38336		16.1043	238.198	3.73976	Âµm	Spot	Position	8	1000028512	299618		375.228	208.398	8.36343	Âµm	Spot	Position	5	1000020550	114905
	592.564	143.21	15.0381	Âµm	Spot	Position	6	1000038834	208638		350.919	122.265	-6.43338	Âµm	Spot	Position	9	1000009458	300894		178.607	209.518	-4.01741	Âµm	Spot	Position	3	1000014945	38421		267.372	191.233	-3.23569	Âµm	Spot	Position	8	1000030023	301133		467.452	181.748	-1.98778	Âµm	Spot	Position	5	1000020649	115046
	21.6659	187.824	13.0096	Âµm	Spot	Position	6	1000039211	208998		504.152	116.582	-17.7015	Âµm	Spot	Position	9	1000010627	301957		223.39	221.525	-0.832687	Âµm	Spot	Position	3	1000014999	38458		299.79	189.985	-1.32665	Âµm	Spot	Position	8	1000030111	301206		456.198	206.246	9.46703	Âµm	Spot	Position	5	1000020916	115295
	64.064	237.951	13.0288	Âµm	Spot	Position	6	1000039231	209020		574.688	158.532	-9.33972	Âµm	Spot	Position	9	1000010845	302277		327.424	212.582	-2.40541	Âµm	Spot	Position	3	1000015252	38707		468.717	206.073	6.29577	Âµm	Spot	Position	8	1000031698	302749		519.518	238.075	-2.57188	Âµm	Spot	Position	5	1000021027	115397
	129.772	188.874	16.046	Âµm	Spot	Position	6	1000039746	209576		522.414	212.945	-20	Âµm	Spot	Position	9	1000016319	307574		250.599	208.74	0.977148	Âµm	Spot	Position	3	1000015317	38767		9.54478	33.2988	16.3074	Âµm	Spot	Position	8	1000033294	304319		529.051	239.268	7.36469	Âµm	Spot	Position	5	1000021283	115657
	214.624	195.326	14.2824	Âµm	Spot	Position	6	1000040155	209955		632.436	226.793	-20	Âµm	Spot	Position	9	1000017056	308249		272.251	221.094	0.964592	Âµm	Spot	Position	3	1000015342	38768		232.608	51.8138	12.8905	Âµm	Spot	Position	8	1000034140	305245		513.377	102.434	16.3883	Âµm	Spot	Position	5	1000027428	121687
	246.974	229.719	14.8789	Âµm	Spot	Position	6	1000040167	210008		638.242	223.194	-5.04257	Âµm	Spot	Position	9	1000017595	308774		290.11	224.867	6.64571	Âµm	Spot	Position	3	1000015416	38882		505.193	5.59797	12.4469	Âµm	Spot	Position	8	1000036035	307219		583.382	133.918	16.2287	Âµm	Spot	Position	5	1000027438	122085
	405.18	177.891	16.6094	Âµm	Spot	Position	6	1000041083	211003		80.8932	38.0814	5.09596	Âµm	Spot	Position	9	1000018470	309080		393.511	179.404	-2.3824	Âµm	Spot	Position	3	1000015549	38994		612.339	50.7493	16.4081	Âµm	Spot	Position	8	1000036657	307939		322.207	186.31	13.1748	Âµm	Spot	Position	5	1000029241	123462
	517.57	194.994	15.4398	Âµm	Spot	Position	6	1000041975	211851		93.4519	35.5188	7.49434	Âµm	Spot	Position	9	1000018575	309713		449.781	175.177	10.5778	Âµm	Spot	Position	3	1000016146	39560		319.773	106.059	13.4315	Âµm	Spot	Position	8	1000038500	309886		250.689	204.125	12.5893	Âµm	Spot	Position	5	1000029224	123466
	580.9	182.799	16.3759	Âµm	Spot	Position	6	1000042398	211884		128.508	81.7338	7.06376	Âµm	Spot	Position	9	1000018591	309725		526.283	239.203	-3.50214	Âµm	Spot	Position	3	1000016181	39581		310.384	165.062	16.0472	Âµm	Spot	Position	8	1000038647	310021		550.314	231.847	15.3675	Âµm	Spot	Position	5	1000030452	124621
	28.63	4.33757	-10.3251	Âµm	Spot	Position	7	1000000505	213115		360.694	25.9635	-3.39043	Âµm	Spot	Position	9	1000003569	311128		517.198	193.403	9.1508	Âµm	Spot	Position	3	1000016350	39767		396.905	103.962	13.5907	Âµm	Spot	Position	8	1000039010	310426		194.344	39.1487	-20	Âµm	Spot	Position	6	1000001093	126353
	46.7979	38.0388	-8.33053	Âµm	Spot	Position	7	1000000581	213196		571.739	9.72436	1.56726	Âµm	Spot	Position	9	1000021268	312488		585.686	226.29	-1.64764	Âµm	Spot	Position	3	1000016433	39841		394.305	136.863	16.2208	Âµm	Spot	Position	8	1000039102	310528		196.79	65.0092	-17.0545	Âµm	Spot	Position	6	1000001210	126461
	119.797	10.8444	-16.2929	Âµm	Spot	Position	7	1000000989	213606		571.85	61.8488	4.03344	Âµm	Spot	Position	9	1000021416	312585		590.129	221.59	0.281786	Âµm	Spot	Position	3	1000016515	39881		105.815	240.027	16.2338	Âµm	Spot	Position	8	1000041529	313060		214.47	73.2105	-12.2387	Âµm	Spot	Position	6	1000001310	126555
	288.622	69.6477	-19.1966	Âµm	Spot	Position	7	1000002429	215071		55.4526	87.0656	-2.73001	Âµm	Spot	Position	9	1000022291	313499		639.583	179.776	4.74881	Âµm	Spot	Position	3	1000016591	39980		307.879	212.914	15.1883	Âµm	Spot	Position	8	1000042382	313991		249.938	70.9768	-10.3055	Âµm	Spot	Position	6	1000001349	126644
	282.929	51.38	-13.1862	Âµm	Spot	Position	7	1000002697	215230		73.4482	116.494	7.78477	Âµm	Spot	Position	9	1000022646	313848		74.5194	23.1402	14.4655	Âµm	Spot	Position	3	1000016788	40151		225.664	4.69697	-4.9121	Âµm	Spot	Position	9	1000002228	318506		189.801	23.5918	-6.66189	Âµm	Spot	Position	6	1000001393	126689
	415.246	3.25543	-9.60947	Âµm	Spot	Position	7	1000003485	216081		35.328	86.7935	10.1219	Âµm	Spot	Position	9	1000022698	313919		62.4773	3.32668	16.4565	Âµm	Spot	Position	3	1000016810	40188		336.052	47.0298	-16.2244	Âµm	Spot	Position	9	1000003314	319689		333.376	83.5502	-14.042	Âµm	Spot	Position	6	1000001735	127022
	524.718	46.2503	-11.6886	Âµm	Spot	Position	7	1000004952	217541		43.209	100.332	9.83825	Âµm	Spot	Position	9	1000022703	313924		31.4498	33.015	15.915	Âµm	Spot	Position	3	1000016822	40203		486.304	16.1423	-7.57956	Âµm	Spot	Position	9	1000004489	320774		293.128	44.7116	-11.1799	Âµm	Spot	Position	6	1000001758	127112
	554.106	13.5062	-8.6109	Âµm	Spot	Position	7	1000004998	217635		168.728	123.641	3.50714	Âµm	Spot	Position	9	1000023592	314899		24.2319	74.6113	16.4308	Âµm	Spot	Position	3	1000016876	40225		460.812	25.9671	-7.32536	Âµm	Spot	Position	9	1000004531	320810		318.564	59.3243	-9.16315	Âµm	Spot	Position	6	1000001829	127195
	576.039	28.9932	-4.66275	Âµm	Spot	Position	7	1000005163	217771		263.186	121.145	1.04375	Âµm	Spot	Position	9	1000024028	315367		142.736	38.0773	11.8691	Âµm	Spot	Position	3	1000017051	40420		546.967	39.6819	-20	Âµm	Spot	Position	9	1000004862	321041		253.08	66.6897	-9.48006	Âµm	Spot	Position	6	1000001808	127196
	611.396	60.5612	-16.9742	Âµm	Spot	Position	7	1000005506	218074		270.554	84.811	6.14887	Âµm	Spot	Position	9	1000024211	315537		143.777	54.8027	12.7743	Âµm	Spot	Position	3	1000017066	40443		543.984	20.2888	-18.0935	Âµm	Spot	Position	9	1000004877	321189		364.664	9.92669	-20	Âµm	Spot	Position	6	1000001943	127311
	595.999	77.6236	-11.2875	Âµm	Spot	Position	7	1000005659	218305		366.493	84.3949	2.53346	Âµm	Spot	Position	9	1000024630	316002		238.327	53.5363	16.5431	Âµm	Spot	Position	3	1000017462	40830		535.73	12.3739	-12.4696	Âµm	Spot	Position	9	1000004939	321377		340.187	70.9285	-8.47253	Âµm	Spot	Position	6	1000002310	127712
	656.625	57.8099	-8.89002	Âµm	Spot	Position	7	1000005724	218361		342.45	150.747	8.08522	Âµm	Spot	Position	9	1000024884	316218		262.69	8.68977	12.2947	Âµm	Spot	Position	3	1000017611	40990		530.429	29.3509	-5.20739	Âµm	Spot	Position	9	1000005320	321675		360.658	70.7512	-6.16553	Âµm	Spot	Position	6	1000002379	127749
	639.364	65.6436	-8.89813	Âµm	Spot	Position	7	1000005726	218364		522.404	140.262	-4.43132	Âµm	Spot	Position	9	1000025579	316978		407.822	73.6497	14.7361	Âµm	Spot	Position	3	1000017981	41348		611.998	50.2941	-18.2384	Âµm	Spot	Position	9	1000005604	321970		474.427	42.8119	-12.7606	Âµm	Spot	Position	6	1000002736	128086
	288.209	92.6802	-20	Âµm	Spot	Position	7	1000008191	220907		507.106	86.4372	3.06379	Âµm	Spot	Position	9	1000025791	317189		357.364	36.5421	16.3606	Âµm	Spot	Position	3	1000018000	41367		603.683	1.275	-17.2916	Âµm	Spot	Position	9	1000095583	321981		453.434	34.8275	-9.22382	Âµm	Spot	Position	6	1000002816	128209
	288.181	152.702	-20	Âµm	Spot	Position	7	1000008340	221090		638.897	128.22	-1.55717	Âµm	Spot	Position	9	1000026211	317581		387.854	75.1723	16.421	Âµm	Spot	Position	3	1000018034	41375		158.811	133.872	-17.2839	Âµm	Spot	Position	9	1000006980	323516		486.676	58.8302	-9.29082	Âµm	Spot	Position	6	1000002820	128216
	327.302	99.9079	-10.5685	Âµm	Spot	Position	7	1000008595	221341		637.192	116.626	8.07206	Âµm	Spot	Position	9	1000026403	317906		465.41	43.5428	15.3324	Âµm	Spot	Position	3	1000018279	41636		125.877	119.408	-13.4241	Âµm	Spot	Position	9	1000007295	323665		457.687	31.2528	-7.62222	Âµm	Spot	Position	6	1000002836	128230
	327.577	145.025	-9.55024	Âµm	Spot	Position	7	1000008654	221386		260.611	215.957	-0.245031	Âµm	Spot	Position	9	1000028393	319898		447.023	79.9425	16.7363	Âµm	Spot	Position	3	1000018341	41697		263.249	106.024	-4.6356	Âµm	Spot	Position	9	1000025057	325530		530.267	63.8807	-20	Âµm	Spot	Position	6	1000003087	128474
	353.689	89.1636	-10.2596	Âµm	Spot	Position	7	1000009334	222088		383.927	191.749	-4.30894	Âµm	Spot	Position	9	1000028776	320319		580.03	76.2462	16.3991	Âµm	Spot	Position	3	1000018601	41953		375.004	86.6681	-13.6993	Âµm	Spot	Position	9	1000009461	325948		578.566	40.1485	-16.3356	Âµm	Spot	Position	6	1000003187	128561
	341.759	88.3946	-5.51993	Âµm	Spot	Position	7	1000009513	222231		427.966	185.074	8.15985	Âµm	Spot	Position	9	1000029762	321291		616.882	68.1733	13.4344	Âµm	Spot	Position	3	1000018830	42181		498.477	132.338	-14.7395	Âµm	Spot	Position	9	1000010176	326668		569.663	79.614	-12.0084	Âµm	Spot	Position	6	1000003305	128665
	489.058	99.4592	-7.65545	Âµm	Spot	Position	7	1000010182	222881		468.812	193.793	9.95448	Âµm	Spot	Position	9	1000029764	321377		646.655	8.03919	16.1614	Âµm	Spot	Position	3	1000018866	42209		522.024	110.278	-10.5445	Âµm	Spot	Position	9	1000011185	327521		602.613	50.5825	-20	Âµm	Spot	Position	6	1000003569	128989
	606.249	90.9303	-11.8072	Âµm	Spot	Position	7	1000011457	224160		498.694	229.299	10.2082	Âµm	Spot	Position	9	1000029846	321388		593.123	76.5049	15.6668	Âµm	Spot	Position	3	1000018860	42235		254.812	223.118	-20	Âµm	Spot	Position	9	1000014478	330971		614.063	16.2174	-19.2018	Âµm	Spot	Position	6	1000003493	129065
	39.096	238.217	-10.9849	Âµm	Spot	Position	7	1000012219	224996		617.298	218.575	2.84903	Âµm	Spot	Position	9	1000030705	322248		600.709	80.1244	16.406	Âµm	Spot	Position	3	1000018887	42236		297.29	192.981	-10.0469	Âµm	Spot	Position	9	1000014886	331302		595.853	26.0572	-7.56616	Âµm	Spot	Position	6	1000003871	129342
	141.203	241.747	-13.4813	Âµm	Spot	Position	7	1000012909	225655		621.022	219.587	7.56149	Âµm	Spot	Position	9	1000030876	322441		96.9843	165.244	15.6276	Âµm	Spot	Position	3	1000019380	42752		315.74	230.701	-6.57166	Âµm	Spot	Position	9	1000014983	331419		74.6908	129.056	-20	Âµm	Spot	Position	6	1000066781	129539
	201.217	217.289	-18.6645	Âµm	Spot	Position	7	1000013362	226174		592.208	181.045	9.06968	Âµm	Spot	Position	9	1000030893	322464		119.078	154.269	17.298	Âµm	Spot	Position	3	1000019546	42775		399.262	172.462	-7.04108	Âµm	Spot	Position	9	1000015627	332142		38.3568	108.379	-8.09833	Âµm	Spot	Position	6	1000004398	129881
	234.434	214.806	-16.4762	Âµm	Spot	Position	7	1000013513	226216		89.2982	61.8225	13.4702	Âµm	Spot	Position	9	1000031515	323069		408.099	127.375	13.1808	Âµm	Spot	Position	3	1000020159	43503		494.308	197.344	-15.1168	Âµm	Spot	Position	9	1000016144	332591		124.126	129.995	-9.94624	Âµm	Spot	Position	6	1000004836	130408
	194.744	183.964	-11.3578	Âµm	Spot	Position	7	1000013661	226374		254.024	3.83231	14.1042	Âµm	Spot	Position	9	1000032411	323972		341.815	109.336	17.2277	Âµm	Spot	Position	3	1000043587	43587		419.769	225.315	-11.5919	Âµm	Spot	Position	9	1000016203	332707		189.811	150.44	-8.2261	Âµm	Spot	Position	6	1000005451	131020
	193.902	202.648	-5.77334	Âµm	Spot	Position	7	1000013847	226558		90.1885	219.197	16.0455	Âµm	Spot	Position	9	1000038817	330278		452.78	140.201	14.5732	Âµm	Spot	Position	3	1000020450	43798		552.261	223.823	-20	Âµm	Spot	Position	9	1000016771	333166		272.584	122.911	-6.25033	Âµm	Spot	Position	6	1000005963	131634
	270.236	167.554	-17.4665	Âµm	Spot	Position	7	1000014160	226868		292.978	230.456	16.0286	Âµm	Spot	Position	9	1000039804	331145		536.202	90.6938	13.9274	Âµm	Spot	Position	3	1000020707	44056		17.6686	28.1256	4.59368	Âµm	Spot	Position	9	1000018245	334757		360.86	146.994	-20	Âµm	Spot	Position	6	1000006176	131799
	548.394	199.54	-20	Âµm	Spot	Position	7	1000016101	228810		395.49	190.308	16.2807	Âµm	Spot	Position	9	1000040216	331551		551.24	106.382	16.6434	Âµm	Spot	Position	3	1000044117	44117		46.3946	42.7665	11.1091	Âµm	Spot	Position	9	1000033143	335000		378.621	144.98	-14.0571	Âµm	Spot	Position	6	1000006324	131935
	582.313	217.305	-5.2349	Âµm	Spot	Position	7	1000017391	229405		75.2899	7.9556	-11.1288	Âµm	Spot	Position	10	1000000432	333620		505.68	131.959	16.5589	Âµm	Spot	Position	3	1000020796	44120		85.1801	27.0194	-0.913855	Âµm	Spot	Position	9	1000018812	335158		424.734	145.542	-20	Âµm	Spot	Position	6	1000006653	132326
	644.572	200.684	-14.8561	Âµm	Spot	Position	7	1000017054	229734		119.474	70.2768	-11.3243	Âµm	Spot	Position	10	1000001079	334372		628.793	167.316	13.1928	Âµm	Spot	Position	3	1000020981	44317		300.444	46.2659	9.86788	Âµm	Spot	Position	9	1000020476	336865		457.504	107.347	-12.4828	Âµm	Spot	Position	6	1000006817	132497
	31.6447	23.4264	2.11421	Âµm	Spot	Position	7	1000017628	230328		171.782	30.3076	-18.1091	Âµm	Spot	Position	10	1000001673	334844		622.532	135.886	16.5332	Âµm	Spot	Position	3	1000021064	44411		408.647	10.7264	3.07373	Âµm	Spot	Position	9	1000020825	337246		474.27	130.86	-11.5124	Âµm	Spot	Position	6	1000006823	132502
	5.30666	23.9163	7.45473	Âµm	Spot	Position	7	1000017828	230517		221.458	64.9955	-17.7645	Âµm	Spot	Position	10	1000001712	334851		628.966	143.918	16.6434	Âµm	Spot	Position	3	1000021065	44414		467.235	18.5546	0.586901	Âµm	Spot	Position	9	1000021328	337813		489.371	107.447	-8.47315	Âµm	Spot	Position	6	1000006925	132643
	117.286	12.7711	1.64837	Âµm	Spot	Position	7	1000018225	230919		275.281	49.1433	-18.0015	Âµm	Spot	Position	10	1000002454	335590		20.6134	170.811	14.6	Âµm	Spot	Position	3	1000021288	44623		72.6508	151.794	1.08423	Âµm	Spot	Position	9	1000068250	339661		569.902	107.308	-20	Âµm	Spot	Position	6	1000007077	132787
	237.372	54.1368	2.74254	Âµm	Spot	Position	7	1000018811	231592		261.628	31.26	-10.7763	Âµm	Spot	Position	10	1000002600	335813		68.0315	202.53	15.8644	Âµm	Spot	Position	3	1000021316	44654		48.0239	131.797	8.11164	Âµm	Spot	Position	9	1000023550	339916		517.504	88.8446	-15.3183	Âµm	Spot	Position	6	1000007298	132976
	391.808	36.7871	5.6993	Âµm	Spot	Position	7	1000020139	232914		308.995	8.98576	-8.09059	Âµm	Spot	Position	10	1000002768	335921		1.275	220.979	15.6611	Âµm	Spot	Position	3	1000021297	44660		228.093	131.71	8.58652	Âµm	Spot	Position	9	1000024894	341229		534.713	117.975	-7.35164	Âµm	Spot	Position	6	1000007461	133208
	474.779	1.275	-1.88464	Âµm	Spot	Position	7	1000020465	233218		488.685	9.09783	-14.6956	Âµm	Spot	Position	10	1000003930	337104		140.631	228.136	15.4488	Âµm	Spot	Position	3	1000021589	44905		384.227	105.855	10.0382	Âµm	Spot	Position	9	1000026224	342550		612.366	119.696	-16.4503	Âµm	Spot	Position	6	1000007756	133490
	527.531	57.1874	-2.92705	Âµm	Spot	Position	7	1000021058	233809		246.282	164.223	-20	Âµm	Spot	Position	10	1000007630	340753		213.06	207.831	12.1219	Âµm	Spot	Position	3	1000021801	45137		478.057	89.7555	0.0370312	Âµm	Spot	Position	9	1000026437	342801		639.714	101.839	-10.9628	Âµm	Spot	Position	6	1000007839	133622
	535.58	61.6829	6.70753	Âµm	Spot	Position	7	1000021440	234141		216.037	129.692	-11.7853	Âµm	Spot	Position	10	1000007729	340968		191.098	187.003	14.0894	Âµm	Spot	Position	3	1000021830	45165		434.559	157.648	5.99503	Âµm	Spot	Position	9	1000026712	343028		34.8841	215.229	-20	Âµm	Spot	Position	6	1000008107	133934
	657.645	47.8527	6.90978	Âµm	Spot	Position	7	1000022081	234705		200.805	139.813	-7.37302	Âµm	Spot	Position	10	1000008040	341155		190.221	199.457	16.2071	Âµm	Spot	Position	3	1000021879	45207		528.035	101.243	11.0385	Âµm	Spot	Position	9	1000027488	343838		76.4289	224.943	-20	Âµm	Spot	Position	6	1000008127	133954
	110.637	99.5963	1.31583	Âµm	Spot	Position	7	1000023069	235698		351.266	122.238	-6.45055	Âµm	Spot	Position	10	1000009458	342714		176.04	233.932	16.4279	Âµm	Spot	Position	3	1000021889	45222		26.5341	216.17	2.93486	Âµm	Spot	Position	9	1000028460	344811		21.4443	215.556	-12.1806	Âµm	Spot	Position	6	1000008265	134112
	290.084	125.97	7.66265	Âµm	Spot	Position	7	1000024484	237168		504.239	116.541	-18.1232	Âµm	Spot	Position	10	1000010627	343768		299.484	169.486	16.4221	Âµm	Spot	Position	3	1000022139	45482		16.1411	238.165	3.95438	Âµm	Spot	Position	9	1000028512	344860		168.405	194.991	-15.1123	Âµm	Spot	Position	6	1000009269	135169
	411.231	144.944	8.59407	Âµm	Spot	Position	7	1000025221	237818		575.062	158.838	-9.15115	Âµm	Spot	Position	10	1000010845	344103		401.062	193.258	16.6428	Âµm	Spot	Position	3	1000022487	45807		11.2102	187.072	4.71423	Âµm	Spot	Position	9	1000028483	344878		214.246	227.832	-14.4501	Âµm	Spot	Position	6	1000009279	135206
	35.3157	179.862	3.90085	Âµm	Spot	Position	7	1000027393	240010		521.918	212.605	-20	Âµm	Spot	Position	10	1000016319	349441		446.654	237.83	14.8939	Âµm	Spot	Position	3	1000022699	46044		267.546	191.441	-4.06689	Âµm	Spot	Position	9	1000030023	346385		327.347	175.731	-11.035	Âµm	Spot	Position	6	1000009818	135758
	123.46	188.473	5.78331	Âµm	Spot	Position	7	1000028015	240675		632.486	226.803	-20	Âµm	Spot	Position	10	1000017056	350195		484.118	188.133	16.3988	Âµm	Spot	Position	3	1000022709	46053		299.712	189.9	-1.80344	Âµm	Spot	Position	9	1000030111	346460		335.311	212.219	-20	Âµm	Spot	Position	6	1000010064	136056
	160.001	239.996	7.23949	Âµm	Spot	Position	7	1000028096	240738		638.211	223.222	-4.98655	Âµm	Spot	Position	10	1000017595	350713		421.38	171.668	16.6537	Âµm	Spot	Position	3	1000022735	46072		468.686	206.093	6.30396	Âµm	Spot	Position	9	1000031698	348012		335.934	193.321	-17.2585	Âµm	Spot	Position	6	1000010188	136159
	174.319	222.69	6.96234	Âµm	Spot	Position	7	1000028670	241323		80.9483	37.9205	5.09961	Âµm	Spot	Position	10	1000018470	351072		449.315	190.72	16.5161	Âµm	Spot	Position	3	1000022710	46078		9.84935	33.1937	16.4401	Âµm	Spot	Position	9	1000033294	349590		413.742	242.601	-15.7359	Âµm	Spot	Position	6	1000010204	136176
	230.67	216.121	8.27614	Âµm	Spot	Position	7	1000028709	241358		128.507	81.7259	7.04884	Âµm	Spot	Position	10	1000018591	351688		424.753	205.766	16.5765	Âµm	Spot	Position	3	1000022747	46083		232.576	51.7113	12.4597	Âµm	Spot	Position	9	1000034140	350427		349.052	193.475	-14.8908	Âµm	Spot	Position	6	1000010212	136189
	282.563	172.745	7.54561	Âµm	Spot	Position	7	1000029211	241895		93.4169	35.5075	7.50148	Âµm	Spot	Position	10	1000018575	351704		530.395	227.59	12.3892	Âµm	Spot	Position	3	1000022923	46258		504.923	5.88804	11.8968	Âµm	Spot	Position	9	1000036035	352404		361.343	195.267	-12.4176	Âµm	Spot	Position	6	1000010277	136275
	334.326	188.51	7.37683	Âµm	Spot	Position	7	1000029834	242453		360.649	26.1047	-3.18048	Âµm	Spot	Position	10	1000003569	353028		562.275	187.905	14.3415	Âµm	Spot	Position	3	1000022959	46278		612.397	50.7337	16.374	Âµm	Spot	Position	9	1000036657	353085		483.205	208.078	-9.29447	Âµm	Spot	Position	6	1000010833	136923
	432.604	183.212	-1.97606	Âµm	Spot	Position	7	1000030101	242752		571.468	9.85379	1.90649	Âµm	Spot	Position	10	1000021268	354415		611.437	190.374	12.7013	Âµm	Spot	Position	3	1000023187	46542		319.603	105.937	13.4071	Âµm	Spot	Position	9	1000038500	354955		451.984	179.2	-5.27614	Âµm	Spot	Position	6	1000010898	136990
	535.247	180.628	7.1683	Âµm	Spot	Position	7	1000030964	243679		572.993	62.3286	3.3541	Âµm	Spot	Position	10	1000021416	354476		622.754	233.868	16.1129	Âµm	Spot	Position	3	1000023269	46608		310.178	164.989	15.6091	Âµm	Spot	Position	9	1000038647	355083		535.533	171.284	-19.4301	Âµm	Spot	Position	6	1000011120	137187
	503.805	190.851	9.79749	Âµm	Spot	Position	7	1000031079	243783		55.4888	87.1425	-2.67965	Âµm	Spot	Position	10	1000022291	355365		587.972	171.385	16.6361	Âµm	Spot	Position	3	1000023240	46618		397.068	103.961	13.6193	Âµm	Spot	Position	9	1000039010	355488		516.588	224.852	-12.3442	Âµm	Spot	Position	6	1000011231	137303
	66.576	33.1623	15.9379	Âµm	Spot	Position	7	1000031820	244561		73.4655	116.6	7.41476	Âµm	Spot	Position	10	1000022646	355692		25.9434	7.85404	-15.4806	Âµm	Spot	Position	4	1000000242	47003		394.487	136.726	16.3134	Âµm	Spot	Position	9	1000039102	355582		574.078	215.707	-5.09041	Âµm	Spot	Position	6	1000011390	137508
	144.027	7.6507	15.441	Âµm	Spot	Position	7	1000032240	244960		35.356	86.7969	10.1323	Âµm	Spot	Position	10	1000022698	355777		44.6996	58.3125	-15.319	Âµm	Spot	Position	4	1000000236	47012		105.692	239.945	16.4888	Âµm	Spot	Position	9	1000041529	358017		657.051	230.627	-15.4954	Âµm	Spot	Position	6	1000011634	137743
	226.147	19.3774	16.2073	Âµm	Spot	Position	7	1000032711	245433		43.2045	100.321	9.81035	Âµm	Spot	Position	10	1000022703	355783		23.348	66.7956	-14.8184	Âµm	Spot	Position	4	1000000253	47013		307.692	212.928	14.736	Âµm	Spot	Position	9	1000042382	358925		590.592	238.311	-12.8887	Âµm	Spot	Position	6	1000011676	137788
	499.833	10.9121	14.9328	Âµm	Spot	Position	7	1000034502	246813		168.789	123.708	3.28305	Âµm	Spot	Position	10	1000023592	356690		52.1231	67.5118	-10.7187	Âµm	Spot	Position	4	1000000304	47081		70.0664	4.28593	-16.5431	Âµm	Spot	Position	10	1000000291	361407		608.576	246.325	-10.9458	Âµm	Spot	Position	6	1000043138	137844
	621.73	37.5393	12.9033	Âµm	Spot	Position	7	1000034912	247693		263.191	121.042	0.936876	Âµm	Spot	Position	10	1000024028	357152		67.6998	35.5129	-6.73155	Âµm	Spot	Position	4	1000000398	47158		225.594	4.59716	-5.18054	Âµm	Spot	Position	10	1000002228	363437		612.076	225.854	-10.0613	Âµm	Spot	Position	6	1000043154	137880
	177.219	107.796	16.3169	Âµm	Spot	Position	7	1000036498	249264		270.499	84.8125	6.31937	Âµm	Spot	Position	10	1000024211	357314		132.044	9.35165	-20	Âµm	Spot	Position	4	1000000461	47222		336.17	47.2926	-15.9603	Âµm	Spot	Position	10	1000003314	364585		234.633	26.2007	-1.66806	Âµm	Spot	Position	6	1000012681	138866
	391.965	144.906	13.9984	Âµm	Spot	Position	7	1000037386	250096		366.543	84.4318	2.44806	Âµm	Spot	Position	10	1000024630	357724		158.732	70.0605	-12.6826	Âµm	Spot	Position	4	1000000710	47453		486.345	16.0399	-7.76691	Âµm	Spot	Position	10	1000004489	365724		216.648	42.3358	-0.985744	Âµm	Spot	Position	6	1000012754	138891
	375.7	133.181	15.019	Âµm	Spot	Position	7	1000037414	250122		342.466	150.732	8.11558	Âµm	Spot	Position	10	1000024884	357967		121.918	65.7942	-8.17544	Âµm	Spot	Position	4	1000000803	47538		460.938	26.1763	-7.22406	Âµm	Spot	Position	10	1000004531	365766		345.006	42.8167	-1.33377	Âµm	Spot	Position	6	1000013597	139735
	429.045	140.964	15.4534	Âµm	Spot	Position	7	1000037892	250587		522.427	140.323	-4.32791	Âµm	Spot	Position	10	1000025579	358657		145.856	72.2715	-5.25185	Âµm	Spot	Position	4	1000000831	47583		544.158	20.3946	-18.4232	Âµm	Spot	Position	10	1000004877	366124		404.483	16.9822	1.70994	Âµm	Spot	Position	6	1000013665	139788
	550.761	167.288	12.8455	Âµm	Spot	Position	7	1000041850	251007		507.131	86.396	2.87637	Âµm	Spot	Position	10	1000025791	358871		190.862	42.0029	-19.4413	Âµm	Spot	Position	4	1000000930	47751		547.026	39.6719	-18.3987	Âµm	Spot	Position	10	1000004862	366131		418.082	26.723	1.27254	Âµm	Spot	Position	6	1000014077	140185
	592.576	143.177	15.052	Âµm	Spot	Position	7	1000038834	251545		638.899	128.335	-1.63157	Âµm	Spot	Position	10	1000026211	359251		242.253	5.04738	-17.0825	Âµm	Spot	Position	4	1000001046	47769		535.835	12.2566	-12.316	Âµm	Spot	Position	10	1000004939	366331		558.054	53.0585	1.55301	Âµm	Spot	Position	6	1000014490	140652
	21.6065	187.732	12.8637	Âµm	Spot	Position	7	1000039211	251912		638.104	117.093	8.28789	Âµm	Spot	Position	10	1000026403	359579		187.422	60.862	-14.0458	Âµm	Spot	Position	4	1000001075	47815		530.43	29.3373	-5.09459	Âµm	Spot	Position	10	1000005320	366614		633.38	78.6167	3.59783	Âµm	Spot	Position	6	1000015061	141152
	64.0913	237.995	12.9358	Âµm	Spot	Position	7	1000039231	251935		260.591	215.901	-0.279446	Âµm	Spot	Position	10	1000028393	361490		241.753	72.7533	-11.6364	Âµm	Spot	Position	4	1000001098	47851		603.798	1.275	-17.5122	Âµm	Spot	Position	10	1000095583	366876		82.5508	146.677	6.8126	Âµm	Spot	Position	6	1000015572	141645
	129.785	188.819	16.0095	Âµm	Spot	Position	7	1000039746	252455		383.85	191.68	-4.40526	Âµm	Spot	Position	10	1000028776	361912		211.716	58.51	-9.1554	Âµm	Spot	Position	4	1000001148	47888		612.044	50.2207	-18.2456	Âµm	Spot	Position	10	1000005604	366885		121.391	122.434	-3.72953	Âµm	Spot	Position	6	1000015679	141757
	214.598	194.757	13.4561	Âµm	Spot	Position	7	1000040155	252826		427.954	185.109	8.1529	Âµm	Spot	Position	10	1000029762	362844		191.754	2.67934	-6.10347	Âµm	Spot	Position	4	1000001197	47930		158.789	133.851	-17.3924	Âµm	Spot	Position	10	1000006980	368420		161.283	92.6718	8.76234	Âµm	Spot	Position	6	1000015975	142079
	246.988	229.785	14.8593	Âµm	Spot	Position	7	1000040167	252894		498.742	229.326	10.4864	Âµm	Spot	Position	10	1000029846	362923		297.06	70.5226	-20	Âµm	Spot	Position	4	1000001357	48115		126.079	119.278	-13.0319	Âµm	Spot	Position	10	1000007295	368556		333.506	110.956	-4.19638	Âµm	Spot	Position	6	1000016520	142595
	405.505	178.36	16.5705	Âµm	Spot	Position	7	1000041083	253835		469.333	194.814	11.2469	Âµm	Spot	Position	10	1000029764	362940		325.638	48.1634	-13.7533	Âµm	Spot	Position	4	1000001450	48220		375.417	86.5721	-13.3349	Âµm	Spot	Position	10	1000009461	370843		318.301	125.239	2.90633	Âµm	Spot	Position	6	1000016666	142775
	579.676	183.306	16.2911	Âµm	Spot	Position	7	1000042398	254682		617.177	218.542	2.81412	Âµm	Spot	Position	10	1000030705	363752		255.797	51.0354	-9.69142	Âµm	Spot	Position	4	1000001567	48307		498.928	133.007	-13.2698	Âµm	Spot	Position	10	1000010176	371593		388.898	135.927	0.128927	Âµm	Spot	Position	6	1000017017	143143
	517.663	195.063	15.9066	Âµm	Spot	Position	7	1000041975	254686		620.996	219.66	7.70067	Âµm	Spot	Position	10	1000030876	363923		365.2	34.2154	-19.2534	Âµm	Spot	Position	4	1000001836	48587		522.027	110.325	-10.2733	Âµm	Spot	Position	10	1000011185	372462		538.458	155.32	-2.18393	Âµm	Spot	Position	6	1000017820	143862
	28.7155	4.23745	-9.80462	Âµm	Spot	Position	8	1000000505	255937		592.102	181.056	8.95576	Âµm	Spot	Position	10	1000030893	363937		337.034	27.0656	-15.6218	Âµm	Spot	Position	4	1000001859	48620		255.076	222.921	-20	Âµm	Spot	Position	10	1000014478	375837		542.309	131.862	-1.25966	Âµm	Spot	Position	6	1000017831	143879
	46.6369	38.08	-8.3856	Âµm	Spot	Position	8	1000000581	256022		89.1419	61.8026	13.708	Âµm	Spot	Position	10	1000031515	364617		344.466	56.1422	-15.1456	Âµm	Spot	Position	4	1000001879	48638		297.229	193.005	-9.76203	Âµm	Spot	Position	10	1000014886	376178		562.055	143.586	4.22836	Âµm	Spot	Position	6	1000017891	143939
	120.016	10.7984	-16.8602	Âµm	Spot	Position	8	1000000989	256413		253.965	3.82169	14.1476	Âµm	Spot	Position	10	1000032411	365514		392.594	53.9714	-14.0851	Âµm	Spot	Position	4	1000001892	48652		315.826	230.861	-6.18128	Âµm	Spot	Position	10	1000014983	376342		504.23	99.7275	7.18499	Âµm	Spot	Position	6	1000017965	143986
	288.687	69.3182	-17.945	Âµm	Spot	Position	8	1000002429	257989		89.4449	219.679	16.0669	Âµm	Spot	Position	10	1000038817	372152		399.396	56.5962	-12.2161	Âµm	Spot	Position	4	1000001930	48683		399.33	172.19	-7.57806	Âµm	Spot	Position	10	1000015627	376978		631.728	105.58	6.2746	Âµm	Spot	Position	6	1000018324	144320
	282.853	51.1146	-13.2291	Âµm	Spot	Position	8	1000002697	258152		292.895	230.653	16.2048	Âµm	Spot	Position	10	1000039804	373068		360.089	25.9427	-7.73197	Âµm	Spot	Position	4	1000002004	48759		494.339	197.162	-14.9781	Âµm	Spot	Position	10	1000016144	377473		30.2271	230.079	-0.913338	Âµm	Spot	Position	6	1000018575	144553
	415.144	3.22003	-9.79276	Âµm	Spot	Position	8	1000003485	259061		395.533	190.329	16.3783	Âµm	Spot	Position	10	1000040216	373523		368.096	47.4125	-6.02868	Âµm	Spot	Position	4	1000002062	48808		419.787	224.754	-10.7322	Âµm	Spot	Position	10	1000016203	377635		219.77	243.028	-3.63084	Âµm	Spot	Position	6	1000019401	145324
	524.674	46.17	-11.5437	Âµm	Spot	Position	8	1000004952	260507		75.2695	8.30764	-10.4635	Âµm	Spot	Position	11	1000000432	375699		437.786	15.1828	-20	Âµm	Spot	Position	4	1000002110	48857		552.057	223.872	-20	Âµm	Spot	Position	10	1000016771	378047		193.319	242.916	4.13242	Âµm	Spot	Position	6	1000019612	145524
	553.988	13.5595	-8.54118	Âµm	Spot	Position	8	1000004998	260612		119.28	70.2805	-11.0412	Âµm	Spot	Position	11	1000001079	376414		487.87	71.2773	-20	Âµm	Spot	Position	4	1000002227	48971		17.7379	27.8464	4.82221	Âµm	Spot	Position	10	1000018245	379733		415.865	217.303	6.82385	Âµm	Spot	Position	6	1000020529	146392
	576.111	28.9454	-4.52685	Âµm	Spot	Position	8	1000005163	260771		171.808	30.3255	-18.2862	Âµm	Spot	Position	11	1000001673	376906		455.435	21.6468	-14.055	Âµm	Spot	Position	4	1000002294	49034		47.3279	43.3377	9.81406	Âµm	Spot	Position	10	1000033143	379911		375.568	207.973	8.52921	Âµm	Spot	Position	6	1000020550	146441
	612.157	61.0413	-17.0884	Âµm	Spot	Position	8	1000005506	261060		221.481	65.0004	-17.3902	Âµm	Spot	Position	11	1000001712	376948		419.387	80.4345	-12.6456	Âµm	Spot	Position	4	1000002291	49054		85.1675	26.9317	-0.562386	Âµm	Spot	Position	10	1000018812	380116		467.735	181.862	-1.68404	Âµm	Spot	Position	6	1000020649	146559
	595.971	77.826	-11.6786	Âµm	Spot	Position	8	1000005659	261240		274.871	49.0928	-17.2781	Âµm	Spot	Position	11	1000002454	377696		442.653	22.6227	-11.4671	Âµm	Spot	Position	4	1000002318	49079		300.439	46.269	9.84442	Âµm	Spot	Position	10	1000020476	381843		456.8	205.885	9.19886	Âµm	Spot	Position	6	1000020916	146811
	656.551	57.2769	-8.82911	Âµm	Spot	Position	8	1000005724	261329		261.753	31.7056	-10.4334	Âµm	Spot	Position	11	1000002600	377941		419.798	5.52925	-9.2412	Âµm	Spot	Position	4	1000002388	49112		408.787	10.8613	3.29488	Âµm	Spot	Position	10	1000020825	382192		519.582	238.098	-2.6096	Âµm	Spot	Position	6	1000021027	146934
	639.276	65.7505	-8.73627	Âµm	Spot	Position	8	1000005726	261332		309.084	8.98451	-8.16093	Âµm	Spot	Position	11	1000002768	377997		486.875	64.2069	-8.80566	Âµm	Spot	Position	4	1000002382	49124		467.179	18.5631	0.840317	Âµm	Spot	Position	10	1000021328	382744		529.007	239.255	7.21959	Âµm	Spot	Position	6	1000021283	147152
	288.14	92.8414	-20	Âµm	Spot	Position	8	1000008191	263862		488.721	9.10928	-14.917	Âµm	Spot	Position	11	1000003930	379197		494.967	28.0995	-5.5463	Âµm	Spot	Position	4	1000002417	49165		72.9062	151.938	0.542902	Âµm	Spot	Position	10	1000068250	384612		513.396	102.431	16.3722	Âµm	Spot	Position	6	1000027428	153302
	288.102	152.88	-18.6499	Âµm	Spot	Position	8	1000008340	264076		246.293	164.338	-20	Âµm	Spot	Position	11	1000007630	382858		527.842	21.8685	-12.1557	Âµm	Spot	Position	4	1000002710	49439		47.9761	131.781	8.19719	Âµm	Spot	Position	10	1000023550	384843		607.595	132.687	11.6433	Âµm	Spot	Position	6	1000027707	153544
	327.432	99.874	-10.596	Âµm	Spot	Position	8	1000008595	264294		216.301	129.917	-10.9948	Âµm	Spot	Position	11	1000007729	383117		535.231	11.4611	-5.14246	Âµm	Spot	Position	4	1000002835	49560		227.951	131.717	8.64342	Âµm	Spot	Position	10	1000024894	386213		583.366	133.895	16.0348	Âµm	Spot	Position	6	1000027438	153695
	327.629	144.982	-9.56748	Âµm	Spot	Position	8	1000008654	264338		200.852	139.898	-7.53854	Âµm	Spot	Position	11	1000008040	383227		618.637	42.0132	-20	Âµm	Spot	Position	4	1000003009	49654		263.181	105.934	-4.32301	Âµm	Spot	Position	10	1000025057	386347		322.261	186.559	12.9218	Âµm	Spot	Position	6	1000029241	155124
	353.287	89.3908	-10.1347	Âµm	Spot	Position	8	1000009334	265055		351.332	122.151	-6.24064	Âµm	Spot	Position	11	1000009458	384760		606.479	31.0953	-15.7343	Âµm	Spot	Position	4	1000003030	49770		384.235	105.775	9.98278	Âµm	Spot	Position	10	1000026224	387521		250.682	204.138	12.6757	Âµm	Spot	Position	6	1000029224	155130
	341.827	88.3447	-5.3297	Âµm	Spot	Position	8	1000009513	265260		504.314	116.529	-17.8578	Âµm	Spot	Position	11	1000010627	385783		16.7093	114.968	-13.9381	Âµm	Spot	Position	4	1000003473	50236		478.065	89.6835	0.148748	Âµm	Spot	Position	10	1000026437	387760		550.023	231.511	15.4657	Âµm	Spot	Position	6	1000030452	156334
	489.115	99.4438	-7.50781	Âµm	Spot	Position	8	1000010182	265867		575.522	159.093	-9.1797	Âµm	Spot	Position	11	1000010845	386142		43.4958	100.715	-12.8817	Âµm	Spot	Position	4	1000003489	50259		434.532	157.662	6.32103	Âµm	Spot	Position	10	1000026712	388027		194.247	39.3644	-20	Âµm	Spot	Position	7	1000001093	158101
	606.26	90.9388	-11.9692	Âµm	Spot	Position	8	1000011457	267200		521.289	213.072	-20	Âµm	Spot	Position	11	1000016319	391361		66.6097	142.402	-8.22679	Âµm	Spot	Position	4	1000003630	50352		527.903	101.191	11.1804	Âµm	Spot	Position	10	1000027488	388793		196.811	64.9286	-16.8331	Âµm	Spot	Position	7	1000001210	158216
	38.8518	238.88	-11.0668	Âµm	Spot	Position	8	1000012219	267984		632.498	226.734	-20	Âµm	Spot	Position	11	1000017056	392045		30.2988	159.85	-7.02253	Âµm	Spot	Position	4	1000003622	50372		26.5235	215.872	2.76506	Âµm	Spot	Position	10	1000028460	389797		214.389	73.3076	-12.319	Âµm	Spot	Position	7	1000001310	158306
	141.183	241.736	-13.0693	Âµm	Spot	Position	8	1000012909	268655		638.224	223.19	-5.02675	Âµm	Spot	Position	11	1000017595	392549		19.3169	113.831	-4.76033	Âµm	Spot	Position	4	1000003646	50389		16.0834	238.323	4.07404	Âµm	Spot	Position	10	1000028512	389859		250.066	71.3436	-10.7898	Âµm	Spot	Position	7	1000001349	158330
	201.596	217.566	-17.7612	Âµm	Spot	Position	8	1000013362	269227		80.9263	37.6461	5.21984	Âµm	Spot	Position	11	1000018470	392919		119.393	153.904	-20	Âµm	Spot	Position	4	1000003809	50538		11.2329	187.195	4.74851	Âµm	Spot	Position	10	1000028483	389879		189.833	23.6374	-6.87414	Âµm	Spot	Position	7	1000001393	158402
	234.414	214.789	-16.2023	Âµm	Spot	Position	8	1000013513	269287		128.555	81.7335	7.08695	Âµm	Spot	Position	11	1000018591	393576		168.92	88.9183	-20	Âµm	Spot	Position	4	1000004062	50820		267.413	191.541	-3.12359	Âµm	Spot	Position	10	1000030023	391416		333.392	83.5134	-14.1517	Âµm	Spot	Position	7	1000001735	158743
	195.327	182.601	-12.0711	Âµm	Spot	Position	8	1000013661	269408		93.4713	35.4416	7.6262	Âµm	Spot	Position	11	1000018575	393595		223.967	150.091	-16.9893	Âµm	Spot	Position	4	1000004249	51017		299.727	189.915	-1.63682	Âµm	Spot	Position	10	1000030111	391461		293.109	44.6917	-11.1764	Âµm	Spot	Position	7	1000001758	158797
	193.982	202.696	-5.28272	Âµm	Spot	Position	8	1000013847	269660		360.61	26.1022	-3.25328	Âµm	Spot	Position	11	1000003569	394965		222.085	133.349	-8.99045	Âµm	Spot	Position	4	1000004366	51129		468.643	205.982	6.58274	Âµm	Spot	Position	10	1000031698	393055		253.128	66.7541	-9.65175	Âµm	Spot	Position	7	1000001808	158819
	270.174	167.592	-17.4103	Âµm	Spot	Position	8	1000014160	269959		571.369	9.99501	2.42873	Âµm	Spot	Position	11	1000021268	396343		260.503	107.696	-20	Âµm	Spot	Position	4	1000004460	51232		9.6633	33.256	16.5428	Âµm	Spot	Position	10	1000033294	394556		318.569	59.3935	-8.75259	Âµm	Spot	Position	7	1000001829	158837
	548.145	199.763	-20	Âµm	Spot	Position	8	1000016101	271910		573.393	62.3895	3.18001	Âµm	Spot	Position	11	1000021416	396407		301.697	91.6344	-16.2688	Âµm	Spot	Position	4	1000004608	51383		232.652	51.7318	12.9525	Âµm	Spot	Position	10	1000034140	395446		364.736	10.1989	-20	Âµm	Spot	Position	7	1000001943	158967
	582.217	217.697	-5.14335	Âµm	Spot	Position	8	1000017391	272522		55.3556	87.0067	-2.62378	Âµm	Spot	Position	11	1000022291	397349		398.359	127.393	-20	Âµm	Spot	Position	4	1000004951	51685		504.727	6.05695	12.2378	Âµm	Spot	Position	10	1000036035	397354		340.313	70.7229	-8.38162	Âµm	Spot	Position	7	1000002310	159366
	644.536	200.499	-14.9013	Âµm	Spot	Position	8	1000017054	272869		73.3681	116.543	7.7991	Âµm	Spot	Position	11	1000022646	397695		388.244	123.107	-10.9971	Âµm	Spot	Position	4	1000005146	51883		612.435	50.7402	16.3772	Âµm	Spot	Position	10	1000036657	398036		360.786	70.3668	-6.12485	Âµm	Spot	Position	7	1000002379	159413
	31.5567	23.4756	2.57632	Âµm	Spot	Position	8	1000017628	273453		35.3303	86.7566	10.143	Âµm	Spot	Position	11	1000022698	397759		476.097	121.299	-20	Âµm	Spot	Position	4	1000005320	52067		319.377	106.254	13.8733	Âµm	Spot	Position	10	1000038500	399962		474.465	42.8377	-12.9127	Âµm	Spot	Position	7	1000002736	159760
	5.38564	23.8591	7.66439	Âµm	Spot	Position	8	1000017828	273631		43.109	100.334	10.1975	Âµm	Spot	Position	11	1000022703	397765		426.735	85.0383	-16.9415	Âµm	Spot	Position	4	1000005448	52173		310.239	164.937	16.2543	Âµm	Spot	Position	10	1000038647	400067		453.327	34.9076	-9.37041	Âµm	Spot	Position	7	1000002816	159847
	117.276	12.7883	1.84523	Âµm	Spot	Position	8	1000018225	273971		168.83	123.661	3.44283	Âµm	Spot	Position	11	1000023592	398708		449.841	118.924	-15.6783	Âµm	Spot	Position	4	1000005459	52188		397.026	103.947	13.4612	Âµm	Spot	Position	10	1000039010	400427		486.785	58.848	-9.07147	Âµm	Spot	Position	7	1000002820	159859
	236.881	53.8816	2.85753	Âµm	Spot	Position	8	1000018811	274589		263.099	121.057	0.945215	Âµm	Spot	Position	11	1000024028	399213		488.471	153.481	-15.1085	Âµm	Spot	Position	4	1000005468	52211		394.336	136.869	16.0689	Âµm	Spot	Position	10	1000039102	400542		457.472	31.1382	-7.56921	Âµm	Spot	Position	7	1000002836	159876
	391.973	36.9425	5.59045	Âµm	Spot	Position	8	1000020139	275921		270.502	84.8622	6.25734	Âµm	Spot	Position	11	1000024211	399394		431.784	122.839	-10.4236	Âµm	Spot	Position	4	1000005543	52276		105.676	240.052	16.2266	Âµm	Spot	Position	10	1000041529	402983		530.37	63.9604	-20	Âµm	Spot	Position	7	1000003087	160142
	474.288	1.275	-0.584707	Âµm	Spot	Position	8	1000020465	276261		366.471	84.4082	2.23391	Âµm	Spot	Position	11	1000024630	399880		474.681	158.95	-5.45714	Âµm	Spot	Position	4	1000005638	52376		307.832	212.839	15.6491	Âµm	Spot	Position	10	1000042382	403928		578.634	40.2529	-15.5486	Âµm	Spot	Position	7	1000003187	160241
	527.187	56.4507	-2.20234	Âµm	Spot	Position	8	1000021058	276813		342.453	150.696	8.07069	Âµm	Spot	Position	11	1000024884	400122		554.445	86.7847	-20	Âµm	Spot	Position	4	1000005643	52382		69.9993	4.23774	-16.7404	Âµm	Spot	Position	11	1000000291	406403		569.784	79.7824	-11.2392	Âµm	Spot	Position	7	1000003305	160374
	535.678	62.0374	7.00591	Âµm	Spot	Position	8	1000021440	277123		522.456	140.226	-4.25143	Âµm	Spot	Position	11	1000025579	400855		531.701	134.496	-20	Âµm	Spot	Position	4	1000005735	52465		225.508	4.78569	-4.73566	Âµm	Spot	Position	11	1000002228	408410		602.789	50.6775	-20	Âµm	Spot	Position	7	1000003569	160629
	657.151	47.7398	6.99942	Âµm	Spot	Position	8	1000022081	277673		507.029	86.4266	2.99	Âµm	Spot	Position	11	1000025791	401080		550.069	143.356	-19.4196	Âµm	Spot	Position	4	1000005816	52536		336.278	47.3471	-15.3898	Âµm	Spot	Position	11	1000003314	409579		614.071	16.274	-18.8766	Âµm	Spot	Position	7	1000003493	160709
	110.618	99.5322	1.63934	Âµm	Spot	Position	8	1000023069	278618		638.914	128.298	-1.75723	Âµm	Spot	Position	11	1000026211	401480		553.065	116.229	-14.3987	Âµm	Spot	Position	4	1000005872	52612		460.972	26.3878	-7.62937	Âµm	Spot	Position	11	1000004531	410661		596	25.6884	-7.47829	Âµm	Spot	Position	7	1000003871	160947
	290.649	125.471	7.91412	Âµm	Spot	Position	8	1000024484	280008		639.418	117.764	8.79486	Âµm	Spot	Position	11	1000026403	401844		510.635	95.483	-7.50604	Âµm	Spot	Position	4	1000006021	52711		486.551	15.8242	-7.15	Âµm	Spot	Position	11	1000004489	410696		74.2486	128.552	-20	Âµm	Spot	Position	7	1000066781	161141
	411.126	145.331	8.29221	Âµm	Spot	Position	8	1000025221	280619		260.574	215.961	-0.37542	Âµm	Spot	Position	11	1000028393	403808		616.001	157.707	-9.70676	Âµm	Spot	Position	4	1000006401	53130		544.377	20.8781	-18.7093	Âµm	Spot	Position	11	1000004877	411021		38.4229	108.708	-7.38866	Âµm	Spot	Position	7	1000004398	161456
	35.1744	177.952	3.75002	Âµm	Spot	Position	8	1000027393	282746		383.881	191.719	-4.41682	Âµm	Spot	Position	11	1000028776	404202		635.51	123.965	-7.63464	Âµm	Spot	Position	4	1000006447	53165		546.943	39.7114	-18.8109	Âµm	Spot	Position	11	1000004862	411025		126.599	123.925	-20	Âµm	Spot	Position	7	1000004547	161625
	123.359	188.518	5.92651	Âµm	Spot	Position	8	1000028015	283334		427.943	185.117	8.18505	Âµm	Spot	Position	11	1000029762	405187		613.153	152.523	-4.79163	Âµm	Spot	Position	4	1000006494	53229		535.662	11.9071	-11.4421	Âµm	Spot	Position	11	1000004939	411287		124.107	130.132	-10.3814	Âµm	Spot	Position	7	1000004836	161903
	160.018	240.034	7.48578	Âµm	Spot	Position	8	1000028096	283399		498.674	229.354	10.1525	Âµm	Spot	Position	11	1000029846	405281		157.84	174.982	-16.2074	Âµm	Spot	Position	4	1000007088	53811		530.39	29.3008	-4.83272	Âµm	Spot	Position	11	1000005320	411518		190.311	150.349	-8.74702	Âµm	Spot	Position	7	1000005451	162432
	174.312	222.033	7.18277	Âµm	Spot	Position	8	1000028670	283899		469.48	194.844	11.2694	Âµm	Spot	Position	11	1000029764	405303		100.212	193.555	-12.8131	Âµm	Spot	Position	4	1000007126	53859		612.002	50.393	-20	Âµm	Spot	Position	11	1000005604	411677		272.824	122.998	-6.38762	Âµm	Spot	Position	7	1000005963	163041
	230.633	216.225	8.19533	Âµm	Spot	Position	8	1000028709	283937		617.121	218.579	3.04956	Âµm	Spot	Position	11	1000030705	406188		114.602	175.263	-9.02414	Âµm	Spot	Position	4	1000007189	53928		603.832	1.275	-17.2482	Âµm	Spot	Position	11	1000095583	411794		360.774	147.062	-20	Âµm	Spot	Position	7	1000006176	163249
	282.502	172.778	7.40707	Âµm	Spot	Position	8	1000029211	284398		620.985	219.565	7.49369	Âµm	Spot	Position	11	1000030876	406311		163.183	169.835	-6.79847	Âµm	Spot	Position	4	1000007275	53958		158.661	133.659	-16.9155	Âµm	Spot	Position	11	1000006980	413373		378.588	145.069	-14.0894	Âµm	Spot	Position	7	1000006324	163391
	334.384	188.533	7.65192	Âµm	Spot	Position	8	1000029834	284992		592.225	181.069	9.10713	Âµm	Spot	Position	11	1000030893	406370		245.932	239.222	-20	Âµm	Spot	Position	4	1000007436	54158		126.164	119.177	-12.6686	Âµm	Spot	Position	11	1000007295	413513		424.846	145.313	-20	Âµm	Spot	Position	7	1000006653	163753
	432.373	183.095	-2.01354	Âµm	Spot	Position	8	1000030101	285227		89.3239	61.7994	13.4662	Âµm	Spot	Position	11	1000031515	406988		175.239	187.706	-18.5657	Âµm	Spot	Position	4	1000007334	54184		263.197	105.947	-4.55454	Âµm	Spot	Position	11	1000025057	415381		457.493	107.335	-12.6683	Âµm	Spot	Position	7	1000006817	163939
	535.226	180.669	7.43535	Âµm	Spot	Position	8	1000030964	286105		253.973	3.86947	14.0428	Âµm	Spot	Position	11	1000032411	407876		231.144	226.585	-18.5636	Âµm	Spot	Position	4	1000007463	54187		375.455	86.7397	-13.7274	Âµm	Spot	Position	11	1000009461	415738		474.139	131.07	-11.1072	Âµm	Spot	Position	7	1000006823	163992
	503.821	190.939	9.81382	Âµm	Spot	Position	8	1000031079	286203		534.884	37.9439	16.5065	Âµm	Spot	Position	11	1000409409	409409		179.083	175.299	-13.501	Âµm	Spot	Position	4	1000007514	54224		498.865	133.165	-13.1996	Âµm	Spot	Position	11	1000010176	416549		489.468	107.581	-8.67736	Âµm	Spot	Position	7	1000006925	164031
	66.3124	33.206	15.8335	Âµm	Spot	Position	8	1000031820	286985		89.8472	219.834	16.2214	Âµm	Spot	Position	11	1000038817	414291		209.7	218.305	-11.4709	Âµm	Spot	Position	4	1000007551	54272		522.054	110.358	-10.3952	Âµm	Spot	Position	11	1000011185	417399		570.036	106.996	-20	Âµm	Spot	Position	7	1000007077	164214
	144.085	7.66206	15.2182	Âµm	Spot	Position	8	1000032240	287422		292.985	230.685	15.6698	Âµm	Spot	Position	11	1000039804	415207		176.124	199.982	-9.28813	Âµm	Spot	Position	4	1000007584	54309		255.048	223.185	-20	Âµm	Spot	Position	11	1000014478	420809		517.587	88.8408	-14.9803	Âµm	Spot	Position	7	1000007298	164431
	226.176	19.3999	16.2154	Âµm	Spot	Position	8	1000032711	287914		395.53	190.304	16.4024	Âµm	Spot	Position	11	1000040216	415613		326.269	178.288	-14.314	Âµm	Spot	Position	4	1000007861	54634		297.145	192.966	-9.59515	Âµm	Spot	Position	11	1000014886	421151		534.423	118.169	-7.33038	Âµm	Spot	Position	7	1000007461	164587
	499.363	9.86866	14.9326	Âµm	Spot	Position	8	1000034502	289367		75.3058	8.80732	-10.0542	Âµm	Spot	Position	12	1000000432	417735		296.755	177.469	-6.83929	Âµm	Spot	Position	4	1000008037	54758		315.821	230.777	-6.45952	Âµm	Spot	Position	11	1000014983	421289		612.36	119.683	-16.1246	Âµm	Spot	Position	7	1000007756	164898
	621.73	37.24	13.0503	Âµm	Spot	Position	8	1000034912	290249		119.216	70.31	-10.8234	Âµm	Spot	Position	12	1000001079	418436		355.432	179.482	-20	Âµm	Spot	Position	4	1000008100	54834		399.32	172.327	-7.79897	Âµm	Spot	Position	11	1000015627	421956		640.002	102.137	-10.6852	Âµm	Spot	Position	7	1000007839	165010
	177.242	107.597	16.3947	Âµm	Spot	Position	8	1000036498	291956		171.715	30.3412	-18.04	Âµm	Spot	Position	12	1000001673	418956		405.576	170.774	-15.0256	Âµm	Spot	Position	4	1000008262	54993		494.27	197.197	-14.9665	Âµm	Spot	Position	11	1000016144	422433		34.7069	215.275	-20	Âµm	Spot	Position	7	1000008107	165280
	391.957	144.903	13.9927	Âµm	Spot	Position	8	1000037386	292856		221.422	64.9854	-17.0688	Âµm	Spot	Position	12	1000001712	418983		347.409	191.214	-10.7608	Âµm	Spot	Position	4	1000008337	55073		419.877	224.389	-10.2136	Âµm	Spot	Position	11	1000016203	422647		76.4198	224.353	-20	Âµm	Spot	Position	7	1000008127	165293
	376.109	132.607	15.0999	Âµm	Spot	Position	8	1000037414	292895		274.378	49.1321	-16.9746	Âµm	Spot	Position	12	1000002454	419717		370.309	179.088	-9.49432	Âµm	Spot	Position	4	1000008375	55107		552.285	223.721	-20	Âµm	Spot	Position	11	1000016771	423002		21.9327	215.568	-12.2473	Âµm	Spot	Position	7	1000008265	165441
	341.77	88.3586	20	Âµm	Spot	Position	8	1000037559	293000		261.921	31.8902	-10.1066	Âµm	Spot	Position	12	1000002600	419952		466.977	183.25	-12.2047	Âµm	Spot	Position	4	1000008738	55456		17.7935	27.8738	4.96979	Âµm	Spot	Position	11	1000018245	424641		168.444	195.187	-15.4802	Âµm	Spot	Position	7	1000009269	166427
	429.044	141.019	15.4933	Âµm	Spot	Position	8	1000037892	293404		308.957	9.08793	-7.84391	Âµm	Spot	Position	12	1000002768	420012		464.1	171.263	-11.097	Âµm	Spot	Position	4	1000008757	55476		47.3982	43.4033	9.62578	Âµm	Spot	Position	11	1000033143	424858		214.324	227.846	-14.5928	Âµm	Spot	Position	7	1000009279	166437
	592.566	143.103	15.0388	Âµm	Spot	Position	8	1000038834	294422		488.633	9.04181	-15.1516	Âµm	Spot	Position	12	1000003930	421202		506.806	196.729	-20	Âµm	Spot	Position	4	1000008959	55678		85.0601	26.8612	-0.813667	Âµm	Spot	Position	11	1000018812	425056		328.086	176.101	-12.013	Âµm	Spot	Position	7	1000009818	166975
	21.6024	187.785	12.8665	Âµm	Spot	Position	8	1000039211	294807		246.293	164.216	-19.2859	Âµm	Spot	Position	12	1000007630	424798		533.874	225.21	-15.0415	Âµm	Spot	Position	4	1000009107	55835		300.5	46.2174	9.95572	Âµm	Spot	Position	11	1000020476	426830		335.338	212.126	-20	Âµm	Spot	Position	7	1000010064	167255
	64.0532	238.015	12.8717	Âµm	Spot	Position	8	1000039231	294837		216.56	129.644	-10.0464	Âµm	Spot	Position	12	1000007729	425038		578.865	206.474	-13.678	Âµm	Spot	Position	4	1000009129	55850		408.76	10.8358	3.1199	Âµm	Spot	Position	11	1000020825	427186		336.294	193.238	-17.7659	Âµm	Spot	Position	7	1000010188	167351
	129.805	188.815	16.045	Âµm	Spot	Position	8	1000039746	295395		200.807	139.777	-7.36194	Âµm	Spot	Position	12	1000008040	425146		544.398	189.079	-10.5452	Âµm	Spot	Position	4	1000009177	55891		467.233	18.6236	0.660295	Âµm	Spot	Position	11	1000021328	427737		413.771	242.591	-15.8943	Âµm	Spot	Position	7	1000010204	167392
	214.57	194.743	12.8684	Âµm	Spot	Position	8	1000040155	295733		351.953	122.168	-5.95189	Âµm	Spot	Position	12	1000009458	426633		581.036	226.438	-11.0598	Âµm	Spot	Position	4	1000009169	55896		72.8693	151.827	1.03562	Âµm	Spot	Position	11	1000068250	429675		348.921	193.533	-14.5857	Âµm	Spot	Position	7	1000010212	167397
	246.965	229.764	14.9861	Âµm	Spot	Position	8	1000040167	295829		504.198	116.906	-20	Âµm	Spot	Position	12	1000010627	427567		569.791	174.799	-6.1761	Âµm	Spot	Position	4	1000009232	55958		227.92	131.672	8.54011	Âµm	Spot	Position	11	1000024894	431337		361.319	195.266	-12.365	Âµm	Spot	Position	7	1000010277	167485
	405.309	177.981	16.5929	Âµm	Spot	Position	8	1000041083	296831		577.005	159.72	-8.99843	Âµm	Spot	Position	12	1000010845	428036		635.123	206.79	-9.68575	Âµm	Spot	Position	4	1000009537	56296		384.296	105.867	10.0324	Âµm	Spot	Position	11	1000026224	432620		483.412	208.107	-9.09854	Âµm	Spot	Position	7	1000010833	168068
	550.736	167.368	12.5317	Âµm	Spot	Position	8	1000041850	297640		520.769	211.517	-20	Âµm	Spot	Position	12	1000016319	433302		13.5476	78.4587	3.86654	Âµm	Spot	Position	4	1000009856	56603		478.03	89.6603	0.178919	Âµm	Spot	Position	11	1000026437	432848		452.02	179.15	-5.38028	Âµm	Spot	Position	7	1000010898	168131
	517.717	195.053	15.2994	Âµm	Spot	Position	8	1000041975	297705		632.444	226.789	-20	Âµm	Spot	Position	12	1000017056	434041		158.893	3.35287	-2.55555	Âµm	Spot	Position	4	1000010060	56792		434.576	157.614	6.03321	Âµm	Spot	Position	11	1000026712	433124		535.713	171.091	-20	Âµm	Spot	Position	7	1000011120	168150
	578.885	183.701	16.216	Âµm	Spot	Position	8	1000042398	297732		638.227	223.195	-5.05611	Âµm	Spot	Position	12	1000017595	434555		108.401	65.9917	-3.46091	Âµm	Spot	Position	4	1000010056	56808		527.964	101.188	11.0991	Âµm	Spot	Position	11	1000027488	433926		516.748	224.925	-12.4681	Âµm	Spot	Position	7	1000011231	168489
	28.8241	4.1753	-9.71667	Âµm	Spot	Position	9	1000000505	298990		80.8335	37.3074	5.73622	Âµm	Spot	Position	12	1000018470	434920		84.4525	6.89461	2.73598	Âµm	Spot	Position	4	1000010131	56895		26.6143	216.028	3.03791	Âµm	Spot	Position	11	1000028460	434895		574.109	215.758	-4.94754	Âµm	Spot	Position	7	1000011390	168623
	46.7778	38.0702	-8.21223	Âµm	Spot	Position	9	1000000581	299072		128.489	81.7141	7.07813	Âµm	Spot	Position	12	1000018591	435536		153.663	24.7699	4.35547	Âµm	Spot	Position	4	1000010189	56931		16.0139	238.249	4.12474	Âµm	Spot	Position	11	1000028512	434932		657.041	230.66	-15.6238	Âµm	Spot	Position	7	1000011634	168858
	119.897	10.8585	-16.3148	Âµm	Spot	Position	9	1000000989	299544		93.4312	35.3925	7.92253	Âµm	Spot	Position	12	1000018575	435558		192.724	40.3514	-3.30471	Âµm	Spot	Position	4	1000010324	57105		11.1216	187.076	4.53343	Âµm	Spot	Position	11	1000028483	434952		590.567	238.248	-12.7176	Âµm	Spot	Position	7	1000011676	168926
	289.835	68.4562	-16.3773	Âµm	Spot	Position	9	1000002429	301137		360.613	26.1595	-2.95104	Âµm	Spot	Position	12	1000003569	436874		228.903	31.9381	-2.38643	Âµm	Spot	Position	4	1000010342	57120		267.381	191.462	-3.38854	Âµm	Spot	Position	11	1000030023	436500		611.725	226.615	-10.652	Âµm	Spot	Position	7	1000043154	168965
	282.954	50.7692	-13.0829	Âµm	Spot	Position	9	1000002697	301234		571.457	10.2102	2.954	Âµm	Spot	Position	12	1000021268	438259		240.576	48.1709	3.10771	Âµm	Spot	Position	4	1000010450	57224		299.594	189.75	-2.06721	Âµm	Spot	Position	11	1000030111	436538		608.392	245.986	-10.6159	Âµm	Spot	Position	7	1000043138	168972
	415.17	3.25771	-9.6625	Âµm	Spot	Position	9	1000003485	302115		573.678	62.4424	3.35518	Âµm	Spot	Position	12	1000021416	438273		238.509	18.2427	4.35732	Âµm	Spot	Position	4	1000010481	57233		468.711	205.989	6.35291	Âµm	Spot	Position	11	1000031698	438099		234.505	26.2322	-1.4437	Âµm	Spot	Position	7	1000012681	169978
	524.681	46.1959	-11.5658	Âµm	Spot	Position	9	1000004952	303606		55.3497	86.991	-2.68292	Âµm	Spot	Position	12	1000022291	439208		226.825	60.4506	10.9644	Âµm	Spot	Position	4	1000010614	57384		9.74497	33.3539	16.4245	Âµm	Spot	Position	11	1000033294	439669		216.56	42.6469	-1.01975	Âµm	Spot	Position	7	1000012754	169984
	553.982	13.5436	-8.67033	Âµm	Spot	Position	9	1000004998	303705		73.3949	116.555	7.4397	Âµm	Spot	Position	12	1000022646	439526		320.971	17.4016	-2.34979	Âµm	Spot	Position	4	1000010668	57436		232.524	51.6927	12.6741	Âµm	Spot	Position	11	1000034140	440550		345.12	42.8359	-0.990582	Âµm	Spot	Position	7	1000013597	170831
	575.959	28.8551	-4.73917	Âµm	Spot	Position	9	1000005163	303870		35.2793	86.8089	10.1056	Âµm	Spot	Position	12	1000022698	439630		318.425	19.6866	5.43499	Âµm	Spot	Position	4	1000010813	57618		504.513	5.93339	12.2857	Âµm	Spot	Position	11	1000036035	442408		404.396	16.9419	1.83826	Âµm	Spot	Position	7	1000013665	170888
	612.606	61.4925	-15.9745	Âµm	Spot	Position	9	1000005506	304214		43.1726	100.321	10.015	Âµm	Spot	Position	12	1000022703	439633		318.486	44.2873	6.81216	Âµm	Spot	Position	4	1000010889	57665		612.469	50.7498	16.5752	Âµm	Spot	Position	11	1000036657	443116		418.096	26.7022	1.34899	Âµm	Spot	Position	7	1000014077	171289
	596.056	78.1242	-11.6576	Âµm	Spot	Position	9	1000005659	304378		168.787	123.656	3.45799	Âµm	Spot	Position	12	1000023592	440528		308.43	20.5327	9.25331	Âµm	Spot	Position	4	1000010935	57691		319.064	106.722	13.8925	Âµm	Spot	Position	11	1000038500	444953		557.886	53.4776	2.03675	Âµm	Spot	Position	7	1000014490	171780
	656.522	56.6611	-8.85028	Âµm	Spot	Position	9	1000005724	304482		263.097	121.061	1.05482	Âµm	Spot	Position	12	1000024028	441040		411.214	29.3958	6.21322	Âµm	Spot	Position	4	1000011196	57947		310.234	164.94	15.799	Âµm	Spot	Position	11	1000038647	445056		633.308	78.5726	3.85084	Âµm	Spot	Position	7	1000015061	172289
	639.329	65.6466	-8.65716	Âµm	Spot	Position	9	1000005726	304488		270.482	84.8172	6.04375	Âµm	Spot	Position	12	1000024211	441210		367.048	62.3351	5.625	Âµm	Spot	Position	4	1000011183	57954		396.939	104	13.4498	Âµm	Spot	Position	11	1000039010	445420		82.6085	146.488	6.98085	Âµm	Spot	Position	7	1000015572	172780
	288.178	92.7563	-20	Âµm	Spot	Position	9	1000008191	306991		366.465	84.451	2.49273	Âµm	Spot	Position	12	1000024630	441663		391.111	78.3113	8.8461	Âµm	Spot	Position	4	1000011259	58016		394.445	136.949	16.0792	Âµm	Spot	Position	11	1000039102	445525		121.463	122.457	-3.62406	Âµm	Spot	Position	7	1000015679	172905
	287.942	153.186	-18.5804	Âµm	Spot	Position	9	1000008340	307219		342.4	150.68	8.12911	Âµm	Spot	Position	12	1000024884	441924		345.401	9.79655	10.097	Âµm	Spot	Position	4	1000011246	58022		105.669	240.235	16.2779	Âµm	Spot	Position	11	1000041529	447914		161.672	92.584	8.67644	Âµm	Spot	Position	7	1000015975	173250
	327.306	99.8477	-10.6269	Âµm	Spot	Position	9	1000008595	307417		522.836	140.636	-4.00634	Âµm	Spot	Position	12	1000025579	442610		425.008	27.3179	-4.46388	Âµm	Spot	Position	4	1000011273	58060		307.924	212.883	15.1082	Âµm	Spot	Position	11	1000042382	448856		333.722	111.184	-4.17766	Âµm	Spot	Position	7	1000016520	173758
	327.544	144.999	-9.38693	Âµm	Spot	Position	9	1000008654	307499		507.052	86.3912	3.25581	Âµm	Spot	Position	12	1000025791	442836		475.323	79.9466	-0.196854	Âµm	Spot	Position	4	1000011339	58140		69.987	4.23193	-16.4819	Âµm	Spot	Position	12	1000000291	451343		318.317	125.272	2.67899	Âµm	Spot	Position	7	1000016666	173936
	352.917	89.6289	-10.0737	Âµm	Spot	Position	9	1000009334	308196		638.827	128.306	-1.55773	Âµm	Spot	Position	12	1000026211	443215		463.266	4.01893	2.66508	Âµm	Spot	Position	4	1000011376	58179		225.584	4.71536	-5.18628	Âµm	Spot	Position	12	1000002228	453277		388.92	136.008	0.0454597	Âµm	Spot	Position	7	1000017017	174265
	341.727	88.3957	-5.40387	Âµm	Spot	Position	9	1000009513	308402		639.747	118.298	9.03597	Âµm	Spot	Position	12	1000026403	443580		565.068	66.7632	8.0966	Âµm	Spot	Position	4	1000011848	58651		336.279	47.4572	-15.0198	Âµm	Spot	Position	12	1000003314	454482		538.626	155.349	-2.0951	Âµm	Spot	Position	7	1000017820	175049
	489.139	99.5	-7.42677	Âµm	Spot	Position	9	1000010182	309068		260.596	215.908	-0.245796	Âµm	Spot	Position	12	1000028393	445526		510.072	43.1434	8.77248	Âµm	Spot	Position	4	1000011828	58663		461.185	26.7506	-7.96377	Âµm	Spot	Position	12	1000004531	455584		542.577	131.023	-0.849756	Âµm	Spot	Position	7	1000017831	175060
	606.251	90.9011	-11.5682	Âµm	Spot	Position	9	1000011457	310321		383.848	191.666	-4.29925	Âµm	Spot	Position	12	1000028776	445965		526.665	12.6707	9.59883	Âµm	Spot	Position	4	1000011837	58676		486.536	15.6823	-7.33845	Âµm	Spot	Position	12	1000004489	455617		562.02	144.138	4.36415	Âµm	Spot	Position	7	1000017891	175150
	37.8415	240.521	-10.1779	Âµm	Spot	Position	9	1000012219	311147		427.993	185.105	8.11781	Âµm	Spot	Position	12	1000029762	446930		589.263	19.3867	-2.43949	Âµm	Spot	Position	4	1000011908	58739		544.363	20.9807	-20	Âµm	Spot	Position	12	1000004877	455781		504.313	99.7402	7.02923	Âµm	Spot	Position	7	1000017965	175215
	141.31	241.742	-13.006	Âµm	Spot	Position	9	1000012909	311788		498.737	229.346	10.2724	Âµm	Spot	Position	12	1000029846	447012		589.902	55.1493	2.55437	Âµm	Spot	Position	4	1000012037	58848		546.908	39.7341	-18.2679	Âµm	Spot	Position	12	1000004862	455995		631.778	105.59	6.17916	Âµm	Spot	Position	7	1000018324	175546
	201.556	217.621	-17.9758	Âµm	Spot	Position	9	1000013362	312342		617.036	218.572	2.69321	Âµm	Spot	Position	12	1000030705	447869		583.397	58.3968	9.06935	Âµm	Spot	Position	4	1000012147	58963		535.68	11.6535	-11.3744	Âµm	Spot	Position	12	1000004939	456228		30.7545	229.94	-0.0270329	Âµm	Spot	Position	7	1000018575	175789
	234.424	214.777	-16.3965	Âµm	Spot	Position	9	1000013513	312376		620.958	219.599	7.6366	Âµm	Spot	Position	12	1000030876	448043		63.5585	97.0279	-1.71724	Âµm	Spot	Position	4	1000012207	59029		530.443	29.3746	-4.95171	Âµm	Spot	Position	12	1000005320	456465		220.069	243.253	-3.78817	Âµm	Spot	Position	7	1000019401	176609
	195.453	181.725	-12.5314	Âµm	Spot	Position	9	1000013661	312463		592.038	181.072	9.03006	Âµm	Spot	Position	12	1000030893	448070		38.1508	102.713	3.92558	Âµm	Spot	Position	4	1000012282	59127		603.832	1.275	-17.6115	Âµm	Spot	Position	12	1000095583	456762		193.219	242.871	3.9491	Âµm	Spot	Position	7	1000019612	176829
	194.036	202.693	-5.45388	Âµm	Spot	Position	9	1000013847	312747		89.1714	61.8235	13.9016	Âµm	Spot	Position	12	1000031515	448704		122.366	88.0759	9.36905	Âµm	Spot	Position	4	1000012654	59470		611.97	50.3186	-18.249	Âµm	Spot	Position	12	1000005604	456772		415.854	217.242	6.9644	Âµm	Spot	Position	7	1000020529	177713
	270.222	167.473	-17.0441	Âµm	Spot	Position	9	1000014160	313023		253.998	3.83868	14.2364	Âµm	Spot	Position	12	1000032411	449597		244.061	89.3062	-4.27449	Âµm	Spot	Position	4	1000012677	59530		158.778	133.977	-17.263	Âµm	Spot	Position	12	1000006980	458302		375.899	207.956	8.92648	Âµm	Spot	Position	7	1000020550	177766
	548.171	200.123	-20	Âµm	Spot	Position	9	1000016101	314965		534.911	37.7123	16.625	Âµm	Spot	Position	12	1000409409	451098		190.44	89.6835	-2.77312	Âµm	Spot	Position	4	1000012696	59541		126.136	119.288	-13.0531	Âµm	Spot	Position	12	1000007295	458445		468.104	182.053	-1.69612	Âµm	Spot	Position	7	1000020649	177868
	582.217	217.91	-5.36578	Âµm	Spot	Position	9	1000017391	315583		90.3443	219.854	16.3103	Âµm	Spot	Position	12	1000038817	455913		196.304	90.6457	1.45602	Âµm	Spot	Position	4	1000012746	59611		375.481	86.7033	-14.5278	Âµm	Spot	Position	12	1000009461	460615		457.17	206.115	9.14854	Âµm	Spot	Position	7	1000020916	178118
	644.473	200.567	-14.6435	Âµm	Spot	Position	9	1000017054	315921		292.921	230.85	15.6335	Âµm	Spot	Position	12	1000039804	456787		301.117	150.335	-3.11038	Âµm	Spot	Position	4	1000012959	59834		498.809	133.378	-12.8357	Âµm	Spot	Position	12	1000010176	461450		519.593	238.07	-2.65306	Âµm	Spot	Position	7	1000021027	178223
	31.6433	23.2822	2.63841	Âµm	Spot	Position	9	1000017628	316535		395.446	190.288	16.2921	Âµm	Spot	Position	12	1000040216	457230		311.043	127.227	5.50784	Âµm	Spot	Position	4	1000013115	59989		522.085	110.498	-10.6069	Âµm	Spot	Position	12	1000011185	462272		528.87	239.218	7.19317	Âµm	Spot	Position	7	1000021283	178477
	5.31031	23.8045	7.54511	Âµm	Spot	Position	9	1000017828	316723		469.489	194.798	11.5635	Âµm	Spot	Position	12	1000029764	457525		328.501	93.8182	8.55236	Âµm	Spot	Position	4	1000013153	60036		254.948	222.94	-20	Âµm	Spot	Position	12	1000014478	465678		513.421	102.4	16.4537	Âµm	Spot	Position	7	1000027428	184586
	117.222	12.8438	1.93591	Âµm	Spot	Position	9	1000018225	317084		75.4097	9.36235	-9.9097	Âµm	Spot	Position	13	1000000432	459325		333.112	150.198	8.6764	Âµm	Spot	Position	4	1000013186	60053		297.466	192.956	-9.37178	Âµm	Spot	Position	12	1000014886	466072		583.306	134.046	16.1181	Âµm	Spot	Position	7	1000027438	184597
	235.757	53.068	2.91094	Âµm	Spot	Position	9	1000018811	317718		119.194	70.3292	-10.7886	Âµm	Spot	Position	13	1000001079	460061		336.189	130.515	0.789606	Âµm	Spot	Position	4	1000013321	60208		315.853	230.69	-6.15517	Âµm	Spot	Position	12	1000014983	466187		607.335	132.756	11.6144	Âµm	Spot	Position	7	1000027707	184864
	392.088	37.0505	5.17964	Âµm	Spot	Position	9	1000020139	318994		171.823	30.4387	-18.7507	Âµm	Spot	Position	13	1000001673	460520		398.728	110.908	3.63458	Âµm	Spot	Position	4	1000013380	60265		399.784	172.069	-7.20051	Âµm	Spot	Position	12	1000015627	466886		250.504	204.152	12.9285	Âµm	Spot	Position	7	1000029224	186014
	473.314	1.275	0.16379	Âµm	Spot	Position	9	1000020465	319399		221.383	65.0134	-17.1323	Âµm	Spot	Position	13	1000001712	460565		363.263	92.6388	6.6514	Âµm	Spot	Position	4	1000013432	60314		494.207	197.114	-15.6038	Âµm	Spot	Position	12	1000016144	467298		322.374	186.596	13.1971	Âµm	Spot	Position	7	1000029241	186394
	527.206	56.3699	-2.26611	Âµm	Spot	Position	9	1000021058	319935		273.808	49.0368	-16.5224	Âµm	Spot	Position	13	1000002454	461278		366.935	162.233	8.6415	Âµm	Spot	Position	4	1000013463	60369		419.751	223.856	-9.67073	Âµm	Spot	Position	12	1000016203	467544		549.941	231.24	15.5659	Âµm	Spot	Position	7	1000030452	187591
	535.727	62.3415	6.91365	Âµm	Spot	Position	9	1000021440	320275		262.187	31.866	-9.07275	Âµm	Spot	Position	13	1000002600	461554		465.416	128.243	0.871199	Âµm	Spot	Position	4	1000013627	60521		551.904	223.794	-20	Âµm	Spot	Position	12	1000016771	467902		194.064	39.731	-20	Âµm	Spot	Position	8	1000001093	189341
	656.84	47.6237	6.71832	Âµm	Spot	Position	9	1000022081	320852		308.912	8.98565	-8.05962	Âµm	Spot	Position	13	1000002768	461587		477.926	105.538	2.92405	Âµm	Spot	Position	4	1000013645	60564		17.9478	27.8265	3.98973	Âµm	Spot	Position	12	1000018245	469517		196.671	64.7321	-16.8903	Âµm	Spot	Position	8	1000001210	189472
	110.687	99.6423	1.4726	Âµm	Spot	Position	9	1000023069	321823		488.564	9.06236	-14.553	Âµm	Spot	Position	13	1000003930	462763		483.475	89.8891	6.19341	Âµm	Spot	Position	4	1000013740	60631		47.4688	43.3816	10.054	Âµm	Spot	Position	12	1000033143	469736		214.414	73.3366	-12.0649	Âµm	Spot	Position	8	1000001310	189560
	292.032	124.491	7.76761	Âµm	Spot	Position	9	1000024484	323258		246.184	164.045	-19.0859	Âµm	Spot	Position	13	1000007630	466432		492.421	93.634	11.3323	Âµm	Spot	Position	4	1000013832	60728		85.0135	26.8164	-0.242092	Âµm	Spot	Position	12	1000018812	469959		250.003	71.3232	-10.5427	Âµm	Spot	Position	8	1000001349	189573
	410.827	145.745	8.24494	Âµm	Spot	Position	9	1000025221	323836		216.743	129.353	-9.74621	Âµm	Spot	Position	13	1000007729	466667		527.278	107.07	1.92206	Âµm	Spot	Position	4	1000013935	60864		300.519	46.3139	9.86301	Âµm	Spot	Position	12	1000020476	471634		189.921	23.5829	-6.62725	Âµm	Spot	Position	8	1000001393	189666
	34.9834	176.314	4.08838	Âµm	Spot	Position	9	1000027393	326047		200.76	139.823	-7.08978	Âµm	Spot	Position	13	1000008040	466788		573.761	128.56	9.17718	Âµm	Spot	Position	4	1000014044	60969		408.819	10.8319	2.81818	Âµm	Spot	Position	12	1000020825	471973		333.447	83.5183	-13.7833	Âµm	Spot	Position	8	1000001735	190015
	123.515	188.542	5.45569	Âµm	Spot	Position	9	1000028015	326604		352.98	121.942	-5.72651	Âµm	Spot	Position	13	1000009458	468267		582.606	120.024	9.95357	Âµm	Spot	Position	4	1000014051	60984		467.237	18.6282	0.67902	Âµm	Spot	Position	12	1000021328	472525		293.176	44.614	-10.9291	Âµm	Spot	Position	8	1000001758	190068
	160.018	239.97	7.27194	Âµm	Spot	Position	9	1000028096	326692		504.317	116.89	-17.843	Âµm	Spot	Position	13	1000010627	469370		586.81	123.355	-0.812336	Âµm	Spot	Position	4	1000014119	61060		73.1505	151.608	0.772343	Âµm	Spot	Position	12	1000068250	474378		253.195	66.773	-9.67544	Âµm	Spot	Position	8	1000001808	190095
	174.742	220.815	7.35215	Âµm	Spot	Position	9	1000028670	327266		577.593	159.901	-8.81383	Âµm	Spot	Position	13	1000010845	469703		643.91	111.229	1.35351	Âµm	Spot	Position	4	1000014139	61079		47.8911	131.786	7.69746	Âµm	Spot	Position	12	1000023550	474674		318.45	59.4015	-9.29332	Âµm	Spot	Position	8	1000001829	190126
	230.684	216.124	8.35563	Âµm	Spot	Position	9	1000028709	327293		521.833	211.85	-20	Âµm	Spot	Position	13	1000016319	475045		638.014	149.602	0.884203	Âµm	Spot	Position	4	1000014164	61089		228.021	131.775	8.74229	Âµm	Spot	Position	12	1000024894	475989		364.608	10.3848	-20	Âµm	Spot	Position	8	1000001943	190232
	282.589	172.781	7.41717	Âµm	Spot	Position	9	1000029211	327774		632.394	226.834	-20	Âµm	Spot	Position	13	1000017056	475757		620.74	119.43	1.67859	Âµm	Spot	Position	4	1000014179	61099		263.297	106.003	-4.3522	Âµm	Spot	Position	12	1000025057	476084		340.396	70.4796	-8.78722	Âµm	Spot	Position	8	1000002310	190585
	334.272	188.532	7.62971	Âµm	Spot	Position	9	1000029834	328372		638.202	223.164	-4.8668	Âµm	Spot	Position	13	1000017595	476259		620.984	132.946	3.6417	Âµm	Spot	Position	4	1000014220	61143		384.36	105.864	9.96315	Âµm	Spot	Position	12	1000026224	477212		361.005	69.8988	-6.02067	Âµm	Spot	Position	8	1000002379	190637
	432.137	183.14	-2.13153	Âµm	Spot	Position	9	1000030101	328564		80.8656	36.8649	5.78101	Âµm	Spot	Position	13	1000018470	476649		38.6365	213.092	2.42411	Âµm	Spot	Position	4	1000014466	61409		477.945	89.6972	0.0956287	Âµm	Spot	Position	12	1000026437	477427		474.479	42.8489	-12.8618	Âµm	Spot	Position	8	1000002736	190970
	535.235	180.648	7.25415	Âµm	Spot	Position	9	1000030964	329487		128.507	81.7338	7.03073	Âµm	Spot	Position	13	1000018591	477260		5.21497	223.525	3.22797	Âµm	Spot	Position	4	1000014496	61436		434.526	157.649	5.81717	Âµm	Spot	Position	12	1000026712	477687		453.136	34.8887	-9.40786	Âµm	Spot	Position	8	1000002816	191064
	503.882	190.851	9.85817	Âµm	Spot	Position	9	1000031079	329584		93.4495	35.4797	7.51823	Âµm	Spot	Position	13	1000018575	477282		18.7427	223.52	7.4959	Âµm	Spot	Position	4	1000014570	61502		527.846	101.227	11.2444	Âµm	Spot	Position	12	1000027488	478435		486.79	58.9089	-9.07013	Âµm	Spot	Position	8	1000002820	191073
	66.3816	33.104	16.1828	Âµm	Spot	Position	9	1000031820	330348		360.588	26.0842	-2.77119	Âµm	Spot	Position	13	1000003569	478601		157.198	181.49	6.20559	Âµm	Spot	Position	4	1000014884	61787		26.448	216.167	2.98973	Âµm	Spot	Position	12	1000028460	479347		457.376	30.9904	-7.41541	Âµm	Spot	Position	8	1000002836	191109
	143.978	7.57202	15.7816	Âµm	Spot	Position	9	1000032240	330798		571.551	10.3367	3.23991	Âµm	Spot	Position	13	1000021268	479987		178.561	209.528	-4.06297	Âµm	Spot	Position	4	1000014945	61893		11.0899	187.205	3.97573	Âµm	Spot	Position	12	1000028483	479376		530.761	63.945	-20	Âµm	Spot	Position	8	1000003087	191337
	226.207	19.3672	16.2233	Âµm	Spot	Position	9	1000032711	331273		573.859	62.4511	3.02416	Âµm	Spot	Position	13	1000021416	480008		223.343	221.526	-0.858454	Âµm	Spot	Position	4	1000014999	61953		15.9759	238.243	3.92658	Âµm	Spot	Position	12	1000028512	479398		578.545	40.191	-16.3233	Âµm	Spot	Position	8	1000003187	191428
	499.388	9.48672	14.6323	Âµm	Spot	Position	9	1000034502	332626		55.4014	87.0754	-2.7784	Âµm	Spot	Position	13	1000022291	480934		327.996	212.009	-2.62021	Âµm	Spot	Position	4	1000015252	62184		267.341	191.523	-2.71054	Âµm	Spot	Position	12	1000030023	480922		569.649	79.6037	-11.8298	Âµm	Spot	Position	8	1000003305	191534
	621.612	37.5332	12.296	Âµm	Spot	Position	9	1000034912	333462		73.3293	116.463	7.57624	Âµm	Spot	Position	13	1000022646	481306		272.198	221.015	0.146742	Âµm	Spot	Position	4	1000015342	62244		299.534	189.687	-1.5582	Âµm	Spot	Position	12	1000030111	480946		602.731	50.6184	-20	Âµm	Spot	Position	8	1000003569	191836
	177.261	107.664	16.2064	Âµm	Spot	Position	9	1000036498	335047		35.2968	86.7634	10.0789	Âµm	Spot	Position	13	1000022698	481358		250.611	208.741	1.11832	Âµm	Spot	Position	4	1000015317	62265		468.826	206.023	6.53475	Âµm	Spot	Position	12	1000031698	482534		614.042	16.2347	-19.3978	Âµm	Spot	Position	8	1000003493	191925
	391.924	144.901	14.1635	Âµm	Spot	Position	9	1000037386	335917		43.1566	100.265	10.1872	Âµm	Spot	Position	13	1000022703	481366		290.179	224.879	6.39846	Âµm	Spot	Position	4	1000015416	62352		9.41674	33.3833	16.0486	Âµm	Spot	Position	12	1000033294	484055		596.149	25.2196	-7.07985	Âµm	Spot	Position	8	1000003871	192181
	376.371	132.018	15.417	Âµm	Spot	Position	9	1000037414	335955		168.793	123.678	3.46284	Âµm	Spot	Position	13	1000023592	482243		311.871	246.325	8.01672	Âµm	Spot	Position	4	1000062404	62404		232.563	51.7762	12.6807	Âµm	Spot	Position	12	1000034140	484960		73.737	128.286	-20	Âµm	Spot	Position	8	1000066781	192341
	341.855	88.2298	20	Âµm	Spot	Position	9	1000037559	336082		263.069	121.074	0.998892	Âµm	Spot	Position	13	1000024028	482755		393.466	179.37	-2.37506	Âµm	Spot	Position	4	1000015549	62524		504.482	6.26566	11.8489	Âµm	Spot	Position	12	1000036035	486949		38.5457	108.927	-7.62974	Âµm	Spot	Position	8	1000004398	192658
	428.997	140.997	15.2609	Âµm	Spot	Position	9	1000037892	336414		270.508	84.8564	6.28592	Âµm	Spot	Position	13	1000024211	482925		449.832	175.275	10.3681	Âµm	Spot	Position	4	1000016146	63125		612.612	50.6038	16.4244	Âµm	Spot	Position	12	1000036657	487694		126.029	124.07	-20	Âµm	Spot	Position	8	1000004547	192837
	550.695	167.27	12.7803	Âµm	Spot	Position	9	1000041850	336839		366.521	84.459	2.35133	Âµm	Spot	Position	13	1000024630	483376		525.792	240.199	-4.12384	Âµm	Spot	Position	4	1000016181	63173		318.32	107.702	15.0926	Âµm	Spot	Position	12	1000038500	489700		124.005	130.056	-10.179	Âµm	Spot	Position	8	1000004836	193124
	592.589	143.131	15.029	Âµm	Spot	Position	9	1000038834	337395		342.364	150.713	8.15993	Âµm	Spot	Position	13	1000024884	483610		517.21	193.422	9.0053	Âµm	Spot	Position	4	1000016350	63358		310.4	165.039	16.0239	Âµm	Spot	Position	12	1000038647	489769		190.633	150.273	-8.96184	Âµm	Spot	Position	8	1000005451	193672
	21.6012	187.734	13.1294	Âµm	Spot	Position	9	1000039211	337791		523.082	140.869	-4.31625	Âµm	Spot	Position	13	1000025579	484326		585.623	226.182	-1.65336	Âµm	Spot	Position	4	1000016433	63466		397.062	103.952	13.7297	Âµm	Spot	Position	12	1000039010	490172		273.036	122.903	-6.1963	Âµm	Spot	Position	8	1000005963	194254
	64.3447	238.221	13.3948	Âµm	Spot	Position	9	1000039231	337813		507.027	86.4314	3.42728	Âµm	Spot	Position	13	1000025791	484548		590.021	221.56	0.399269	Âµm	Spot	Position	4	1000016515	63508		394.342	136.807	16.0116	Âµm	Spot	Position	12	1000039102	490267		360.952	146.982	-20	Âµm	Spot	Position	8	1000006176	194445
	129.863	188.732	16.1712	Âµm	Spot	Position	9	1000039746	338348		638.831	128.28	-1.56603	Âµm	Spot	Position	13	1000026211	484899		639.608	179.774	4.80587	Âµm	Spot	Position	4	1000016591	63609		105.548	240.243	16.327	Âµm	Spot	Position	12	1000041529	492768		378.566	145.248	-13.9281	Âµm	Spot	Position	8	1000006324	194584
	214.519	195.091	12.3093	Âµm	Spot	Position	9	1000040155	338689		640.126	118.417	8.99026	Âµm	Spot	Position	13	1000026403	485261		75.9819	21.8846	13.526	Âµm	Spot	Position	4	1000016788	63809		307.907	212.894	15.8121	Âµm	Spot	Position	12	1000042382	493745		424.798	144.893	-20	Âµm	Spot	Position	8	1000006653	194952
	246.984	229.749	15.3853	Âµm	Spot	Position	9	1000040167	338810		260.446	215.875	-0.369652	Âµm	Spot	Position	13	1000028393	487164		31.5253	33.0635	15.7516	Âµm	Spot	Position	4	1000016822	63865		225.513	4.65132	-4.8393	Âµm	Spot	Position	13	1000002228	498313		457.524	107.326	-12.672	Âµm	Spot	Position	8	1000006817	195117
	405.284	178.077	16.7035	Âµm	Spot	Position	9	1000041083	339796		383.979	191.707	-4.02981	Âµm	Spot	Position	13	1000028776	487536		24.1427	74.5995	16.3283	Âµm	Spot	Position	4	1000016876	63886		336.178	47.7431	-15.1454	Âµm	Spot	Position	13	1000003314	499496		473.998	131.507	-10.8833	Âµm	Spot	Position	8	1000006823	195173
	578.346	183.958	16.1998	Âµm	Spot	Position	9	1000042398	340665		427.932	185.066	8.13748	Âµm	Spot	Position	13	1000029762	488497		64.36	3.18129	16.5343	Âµm	Spot	Position	4	1000016810	63896		461.473	26.9041	-7.98812	Âµm	Spot	Position	13	1000004531	500590		489.226	107.563	-8.71922	Âµm	Spot	Position	8	1000006925	195218
	517.806	195.128	15.7814	Âµm	Spot	Position	9	1000041975	340668		498.689	229.334	10.2593	Âµm	Spot	Position	13	1000029846	488575		142.744	38.0418	11.7656	Âµm	Spot	Position	4	1000017051	64108		486.678	15.9817	-7.28193	Âµm	Spot	Position	13	1000004489	500623		570.139	107.085	-20	Âµm	Spot	Position	8	1000007077	195377
	28.6545	4.24031	-9.98256	Âµm	Spot	Position	10	1000000505	341896		469.38	194.883	11.3943	Âµm	Spot	Position	13	1000029764	488597		143.83	54.758	12.7387	Âµm	Spot	Position	4	1000017066	64126		544.312	20.9112	-20	Âµm	Spot	Position	13	1000004877	500805		517.567	89.0127	-15.4381	Âµm	Spot	Position	8	1000007298	195597
	46.5296	37.9469	-7.74996	Âµm	Spot	Position	10	1000000581	341972		617.116	218.576	2.68614	Âµm	Spot	Position	13	1000030705	489422		238.436	52.7282	16.5641	Âµm	Spot	Position	4	1000017462	64488		546.825	39.5173	-17.701	Âµm	Spot	Position	13	1000004862	501024		534.33	118.409	-7.62845	Âµm	Spot	Position	8	1000007461	195760
	119.838	10.9341	-16.5012	Âµm	Spot	Position	10	1000000989	342350		620.916	219.626	7.49776	Âµm	Spot	Position	13	1000030876	489567		262.539	8.66043	11.8589	Âµm	Spot	Position	4	1000017611	64652		535.578	11.5866	-11.2305	Âµm	Spot	Position	13	1000004939	501256		612.397	119.651	-16.1579	Âµm	Spot	Position	8	1000007756	196066
	290.625	68.1065	-16.3269	Âµm	Spot	Position	10	1000002429	343956		592.077	180.959	9.08199	Âµm	Spot	Position	13	1000030893	489621		407.455	73.7058	14.815	Âµm	Spot	Position	4	1000017981	65016		530.506	29.2503	-5.07892	Âµm	Spot	Position	13	1000005320	501493		640.406	102.525	-10.5012	Âµm	Spot	Position	8	1000007839	196187
	283.189	50.5562	-13.6553	Âµm	Spot	Position	10	1000002697	344040		89.1432	61.7953	13.539	Âµm	Spot	Position	13	1000031515	490260		388.084	75.1825	16.4363	Âµm	Spot	Position	4	1000018034	65039		612.016	50.2069	-17.9211	Âµm	Spot	Position	13	1000005604	501780		34.8122	215.243	-20	Âµm	Spot	Position	8	1000008107	196476
	415.021	3.22467	-9.59428	Âµm	Spot	Position	10	1000003485	344922		253.985	3.84122	14.1	Âµm	Spot	Position	13	1000032411	491136		357.438	36.4776	16.5017	Âµm	Spot	Position	4	1000018000	65057		604.068	1.275	-17.4846	Âµm	Spot	Position	13	1000095583	501790		76.1065	223.709	-20	Âµm	Spot	Position	8	1000008127	196494
	524.725	46.1972	-11.6107	Âµm	Spot	Position	10	1000004952	346383		534.909	37.5448	16.5005	Âµm	Spot	Position	13	1000409409	492641		465.348	43.4637	15.288	Âµm	Spot	Position	4	1000018279	65317		158.803	133.821	-17.1288	Âµm	Spot	Position	13	1000006980	503344		22.0009	215.576	-12.2926	Âµm	Spot	Position	8	1000008265	196660
	553.962	13.5762	-8.62339	Âµm	Spot	Position	10	1000004998	346482		90.3724	219.74	16.5196	Âµm	Spot	Position	13	1000038817	497555		447.043	79.8137	16.7027	Âµm	Spot	Position	4	1000018341	65376		126.112	119.238	-12.8925	Âµm	Spot	Position	13	1000007295	503474		168.508	195.131	-15.471	Âµm	Spot	Position	8	1000009269	197610
	612.373	61.7209	-15.7765	Âµm	Spot	Position	10	1000005506	346961		292.886	230.858	15.8103	Âµm	Spot	Position	13	1000039804	498391		580.194	76.2086	16.5265	Âµm	Spot	Position	4	1000018601	65645		263.248	106	-4.54064	Âµm	Spot	Position	13	1000025057	505343		214.349	227.932	-14.6603	Âµm	Spot	Position	8	1000009279	197619
	596.034	78.4382	-11.6336	Âµm	Spot	Position	10	1000005659	347110		395.455	190.307	16.2602	Âµm	Spot	Position	13	1000040216	498835		616.866	68.1276	13.5059	Âµm	Spot	Position	4	1000018830	65846		375.891	86.7055	-14.0615	Âµm	Spot	Position	13	1000009461	505758		328.381	176.234	-12.336	Âµm	Spot	Position	8	1000009818	198136
	656.755	55.9639	-8.54788	Âµm	Spot	Position	10	1000005724	347225		76.17	10.4019	-10.1847	Âµm	Spot	Position	14	1000000432	500898		593.079	76.4654	15.4755	Âµm	Spot	Position	4	1000018860	65861		498.744	133.539	-12.3865	Âµm	Spot	Position	13	1000010176	506562		335.434	212.021	-20	Âµm	Spot	Position	8	1000010064	198412
	639.362	65.6516	-8.62283	Âµm	Spot	Position	10	1000005726	347230		119.561	70.4655	-10.8322	Âµm	Spot	Position	14	1000001079	501567		646.686	7.97753	16.1095	Âµm	Spot	Position	4	1000018866	65864		522.028	110.53	-10.5446	Âµm	Spot	Position	13	1000011185	507354		336.59	193.025	-18.1544	Âµm	Spot	Position	8	1000010188	198522
	288.241	92.7094	-20	Âµm	Spot	Position	10	1000008191	349687		171.719	30.3634	-17.7412	Âµm	Spot	Position	14	1000001673	502063		600.758	80.0231	16.2217	Âµm	Spot	Position	4	1000018887	65889		255.011	223.005	-20	Âµm	Spot	Position	13	1000014478	510767		413.77	242.51	-16.3942	Âµm	Spot	Position	8	1000010204	198576
	287.874	153.375	-18.4066	Âµm	Spot	Position	10	1000008340	349906		221.402	64.9793	-17.1717	Âµm	Spot	Position	14	1000001712	502101		96.9976	165.227	15.5955	Âµm	Spot	Position	4	1000019380	66432		297.584	192.908	-9.50568	Âµm	Spot	Position	13	1000014886	511122		348.843	193.441	-14.8565	Âµm	Spot	Position	8	1000010212	198581
	327.393	99.9152	-10.5499	Âµm	Spot	Position	10	1000008595	350111		273.188	49.309	-16.3239	Âµm	Spot	Position	14	1000002454	502818		119.332	154.25	20	Âµm	Spot	Position	4	1000019546	66567		315.812	230.652	-6.1664	Âµm	Spot	Position	13	1000014983	511287		361.448	195.228	-12.655	Âµm	Spot	Position	8	1000010277	198625
	327.596	144.983	-9.60044	Âµm	Spot	Position	10	1000008654	350165		308.917	8.97816	-7.74767	Âµm	Spot	Position	14	1000002768	503102		408.106	128.266	13.6249	Âµm	Spot	Position	4	1000020159	67189		400.539	171.574	-7.06616	Âµm	Spot	Position	13	1000015627	511934		483.602	208.055	-9.21314	Âµm	Spot	Position	8	1000010833	199204
	352.184	90.9528	-10.2736	Âµm	Spot	Position	10	1000009334	350872		262.354	31.4448	-8.1499	Âµm	Spot	Position	14	1000002600	503119		341.464	109.633	16.8671	Âµm	Spot	Position	4	1000043587	67250		494.218	197.082	-15.1887	Âµm	Spot	Position	13	1000016144	512389		452.012	179.167	-5.30628	Âµm	Spot	Position	8	1000010898	199269
	341.834	88.3269	-5.31481	Âµm	Spot	Position	10	1000009513	351087		488.876	8.98841	-15.1153	Âµm	Spot	Position	14	1000003930	504243		452.888	140.2	14.3275	Âµm	Spot	Position	4	1000020450	67463		419.483	223.365	-9.8952	Âµm	Spot	Position	13	1000016203	512590		535.84	170.807	-20	Âµm	Spot	Position	8	1000011120	199300
	489.115	99.4533	-7.51113	Âµm	Spot	Position	10	1000010182	351651		246.279	164.293	-20	Âµm	Spot	Position	14	1000007630	507731		535.284	91.5534	14.3587	Âµm	Spot	Position	4	1000020707	67728		551.945	223.723	-20	Âµm	Spot	Position	13	1000016771	512966		516.643	224.813	-12.2111	Âµm	Spot	Position	8	1000011231	199616
	606.235	90.9174	-11.8143	Âµm	Spot	Position	10	1000011457	352895		216.726	129.096	-9.70977	Âµm	Spot	Position	14	1000007729	507991		551.1	106.327	16.5456	Âµm	Spot	Position	4	1000044117	67792		17.984	27.8262	4.39218	Âµm	Spot	Position	13	1000018245	514636		574.123	215.908	-4.96045	Âµm	Spot	Position	8	1000011390	199764
	36.8041	241.997	-9.3396	Âµm	Spot	Position	10	1000012219	353756		200.731	139.788	-7.32003	Âµm	Spot	Position	14	1000008040	508133		505.782	131.944	16.6259	Âµm	Spot	Position	4	1000020796	67798		47.5552	43.5116	9.7126	Âµm	Spot	Position	13	1000033143	514864		657.073	230.602	-15.7011	Âµm	Spot	Position	8	1000011634	200008
	141.244	241.828	-13.6542	Âµm	Spot	Position	10	1000012909	354324		353.677	121.756	-5.82941	Âµm	Spot	Position	14	1000009458	509611		628.787	167.247	13.0717	Âµm	Spot	Position	4	1000020981	67988		85.075	26.744	-0.329838	Âµm	Spot	Position	13	1000018812	515103		590.657	238.353	-12.8776	Âµm	Spot	Position	8	1000011676	200059
	201.608	217.644	-17.9953	Âµm	Spot	Position	10	1000013362	354871		504.26	117.08	-18.2181	Âµm	Spot	Position	14	1000010627	510677		622.647	135.818	16.5786	Âµm	Spot	Position	4	1000021064	68076		300.59	46.2922	9.73419	Âµm	Spot	Position	13	1000020476	516748		611.522	227.069	-10.6143	Âµm	Spot	Position	8	1000043154	200087
	234.388	214.784	-16.1923	Âµm	Spot	Position	10	1000013513	354939		577.658	159.96	-8.8906	Âµm	Spot	Position	14	1000010845	511019		628.949	143.859	16.5334	Âµm	Spot	Position	4	1000021065	68078		408.875	10.8096	3.00954	Âµm	Spot	Position	13	1000020825	517107		608.3	245.497	-10.7577	Âµm	Spot	Position	8	1000043138	200095
	195.425	180.965	-12.4563	Âµm	Spot	Position	10	1000013661	355063		522.323	212.232	-20	Âµm	Spot	Position	14	1000016319	516147		20.6012	170.814	14.4009	Âµm	Spot	Position	4	1000021288	68273		467.067	18.5886	0.966782	Âµm	Spot	Position	13	1000021328	517640		234.532	26.5022	-1.49361	Âµm	Spot	Position	8	1000012681	201105
	194.093	202.71	-5.64063	Âµm	Spot	Position	10	1000013847	355252		632.414	226.784	-20	Âµm	Spot	Position	14	1000017056	516864		1.275	220.922	15.3977	Âµm	Spot	Position	4	1000021297	68299		73.3893	151.518	1.23616	Âµm	Spot	Position	13	1000068250	519508		216.528	42.9754	-0.84318	Âµm	Spot	Position	8	1000012754	201109
	270.228	167.53	-17.1631	Âµm	Spot	Position	10	1000014160	355564		638.207	223.202	-4.82991	Âµm	Spot	Position	14	1000017595	517357		68.0467	202.432	15.8365	Âµm	Spot	Position	4	1000021316	68318		47.8326	131.733	8.23569	Âµm	Spot	Position	13	1000023550	519747		345.131	43.0654	-1.05067	Âµm	Spot	Position	8	1000013597	201955
	548.561	200.649	-20	Âµm	Spot	Position	10	1000016101	357436		80.9184	36.2381	5.64463	Âµm	Spot	Position	14	1000018470	517738		140.691	228.131	15.2639	Âµm	Spot	Position	4	1000021589	68554		228.182	131.845	8.59194	Âµm	Spot	Position	13	1000024894	521066		404.513	17.027	1.53045	Âµm	Spot	Position	8	1000013665	202036
	582.181	218.135	-5.29652	Âµm	Spot	Position	10	1000017391	358049		93.4364	35.488	7.19897	Âµm	Spot	Position	14	1000018575	518357		212.957	207.767	12.1277	Âµm	Spot	Position	4	1000021801	68780		384.722	105.684	9.78531	Âµm	Spot	Position	13	1000026224	522356		418.104	26.6429	1.35652	Âµm	Spot	Position	8	1000014077	202439
	644.558	200.72	-14.603	Âµm	Spot	Position	10	1000017054	358361		128.471	81.7503	7.1778	Âµm	Spot	Position	14	1000018591	518370		191.061	186.983	13.9859	Âµm	Spot	Position	4	1000021830	68811		478.018	89.7325	-0.367157	Âµm	Spot	Position	13	1000026437	522566		557.965	53.9079	1.74825	Âµm	Spot	Position	8	1000014490	202946
	31.6195	23.5719	2.10857	Âµm	Spot	Position	10	1000017628	358938		360.533	26.2247	-2.87605	Âµm	Spot	Position	14	1000003569	519810		190.233	199.451	16.1957	Âµm	Spot	Position	4	1000021879	68848		434.624	157.695	5.88548	Âµm	Spot	Position	13	1000026712	522846		633.358	78.5253	3.74047	Âµm	Spot	Position	8	1000015061	203468
	5.28327	23.8832	7.53047	Âµm	Spot	Position	10	1000017828	359137		571.592	10.436	3.33509	Âµm	Spot	Position	14	1000021268	521272		175.639	233.945	16.5617	Âµm	Spot	Position	4	1000021889	68879		528.082	101.113	10.9604	Âµm	Spot	Position	13	1000027488	523637		82.7955	146.469	7.00966	Âµm	Spot	Position	8	1000015572	203945
	117.312	12.7214	1.74913	Âµm	Spot	Position	10	1000018225	359510		573.95	62.3141	3.27103	Âµm	Spot	Position	14	1000021416	521295		299.493	169.51	16.0945	Âµm	Spot	Position	4	1000022139	69114		26.4198	215.893	2.91933	Âµm	Spot	Position	13	1000028460	524606		121.679	122.573	-3.88979	Âµm	Spot	Position	8	1000015679	204046
	234.91	52.1427	3.21247	Âµm	Spot	Position	10	1000018811	360156		55.3288	86.9997	-2.74518	Âµm	Spot	Position	14	1000022291	522232		400.883	193.298	16.5762	Âµm	Spot	Position	4	1000022487	69449		16.1026	238.327	3.77566	Âµm	Spot	Position	13	1000028512	524651		161.839	92.5717	8.89463	Âµm	Spot	Position	8	1000015975	204381
	392.276	37.1392	5.34003	Âµm	Spot	Position	10	1000020139	361447		73.4124	116.446	7.65307	Âµm	Spot	Position	14	1000022646	522581		446.675	237.811	14.8931	Âµm	Spot	Position	4	1000022699	69660		11.2615	187.219	4.62296	Âµm	Spot	Position	13	1000028483	524666		318.346	125.285	2.85362	Âµm	Spot	Position	8	1000016666	205043
	472.215	3.31228	-0.120966	Âµm	Spot	Position	10	1000020465	361823		35.2463	86.7988	9.86455	Âµm	Spot	Position	14	1000022698	522647		420.923	171.599	16.3822	Âµm	Spot	Position	4	1000022735	69665		267.274	191.62	-3.80673	Âµm	Spot	Position	13	1000030023	526232		333.854	111.53	-4.30212	Âµm	Spot	Position	8	1000016520	205263
	576.034	29.0143	-4.20451	Âµm	Spot	Position	10	1000005163	362283		43.1607	100.334	10.0383	Âµm	Spot	Position	14	1000022703	522656		484.129	188.08	16.2717	Âµm	Spot	Position	4	1000022709	69670		299.428	189.441	-1.76073	Âµm	Spot	Position	13	1000030111	526298		389.023	136.129	0.0528164	Âµm	Spot	Position	8	1000017017	205381
	527.318	56.2851	-2.38819	Âµm	Spot	Position	10	1000021058	362360		168.754	123.681	3.35735	Âµm	Spot	Position	14	1000023592	523599		449.243	190.795	16.6525	Âµm	Spot	Position	4	1000022710	69696		468.74	206.105	6.12763	Âµm	Spot	Position	13	1000031698	527862		538.713	155.303	-2.37971	Âµm	Spot	Position	8	1000017820	206129
	535.855	62.6761	7.08314	Âµm	Spot	Position	10	1000021440	362688		263.094	121.15	1.2187	Âµm	Spot	Position	14	1000024028	524122		424.682	205.805	16.5233	Âµm	Spot	Position	4	1000022747	69701		9.78574	33.3344	16.4338	Âµm	Spot	Position	13	1000033294	529455		542.543	130.449	-1.26564	Âµm	Spot	Position	8	1000017831	206138
	656.531	47.2916	6.86905	Âµm	Spot	Position	10	1000022081	363290		270.488	84.8258	6.28342	Âµm	Spot	Position	14	1000024211	524277		530.389	227.58	12.3629	Âµm	Spot	Position	4	1000022923	69868		232.543	51.7494	12.866	Âµm	Spot	Position	13	1000034140	530348		561.982	144.732	4.74917	Âµm	Spot	Position	8	1000017891	206249
	110.666	99.49	1.64136	Âµm	Spot	Position	10	1000023069	364373		366.463	84.4446	2.45935	Âµm	Spot	Position	14	1000024630	524756		562.242	187.9	14.5375	Âµm	Spot	Position	4	1000022959	69916		504.518	6.2866	11.7693	Âµm	Spot	Position	13	1000036035	532232		504.368	99.801	7.19646	Âµm	Spot	Position	8	1000017965	206284
	292.751	123.738	8.07086	Âµm	Spot	Position	10	1000024484	365805		342.385	150.677	8.1514	Âµm	Spot	Position	14	1000024884	524975		611.437	190.374	12.8592	Âµm	Spot	Position	4	1000023187	70157		612.632	50.5136	16.5004	Âµm	Spot	Position	13	1000036657	532921		631.891	105.479	6.50131	Âµm	Spot	Position	8	1000018324	206644
	410.327	146.002	7.95597	Âµm	Spot	Position	10	1000025221	366438		523.554	141.001	-4.26358	Âµm	Spot	Position	14	1000025579	525757		622.772	233.846	16.0379	Âµm	Spot	Position	4	1000023269	70239		318.046	107.806	15.0432	Âµm	Spot	Position	13	1000038500	534835		32.0419	229.843	-0.256168	Âµm	Spot	Position	8	1000018575	206894
	34.776	175.505	4.87869	Âµm	Spot	Position	10	1000027393	368710		507.04	86.4029	3.14091	Âµm	Spot	Position	14	1000025791	526030		588.129	170.543	16.506	Âµm	Spot	Position	4	1000023240	70248		310.169	164.982	15.995	Âµm	Spot	Position	13	1000038647	534912		220.803	243.578	-3.5182	Âµm	Spot	Position	8	1000019401	207664
	123.569	188.482	5.57549	Âµm	Spot	Position	10	1000028015	369311		638.86	128.218	-1.60245	Âµm	Spot	Position	14	1000026211	526407		25.9743	8.03634	-14.9642	Âµm	Spot	Position	5	1000000242	70632		396.978	103.929	13.4617	Âµm	Spot	Position	13	1000039010	535251		193.332	242.887	4.28065	Âµm	Spot	Position	8	1000019612	207879
	159.976	240.051	7.27554	Âµm	Spot	Position	10	1000028096	369385		640.231	118.166	9.07965	Âµm	Spot	Position	14	1000026403	526786		44.6995	58.3318	-15.0632	Âµm	Spot	Position	5	1000000236	70640		394.4	136.971	16.2019	Âµm	Spot	Position	13	1000039102	535354		416.035	217.431	6.68665	Âµm	Spot	Position	8	1000020529	208754
	174.695	219.966	7.97336	Âµm	Spot	Position	10	1000028670	369958		260.518	215.917	-0.36861	Âµm	Spot	Position	14	1000028393	528788		24.2856	66.6433	-15.028	Âµm	Spot	Position	5	1000000253	70642		105.72	240.07	16.2886	Âµm	Spot	Position	13	1000041529	537757		376.165	208.04	9.19696	Âµm	Spot	Position	8	1000020550	208805
	230.618	216.27	8.56051	Âµm	Spot	Position	10	1000028709	370000		383.946	191.76	-4.19754	Âµm	Spot	Position	14	1000028776	529168		52.1726	67.5492	-10.929	Âµm	Spot	Position	5	1000000304	70709		307.925	212.987	15.2611	Âµm	Spot	Position	13	1000042382	538647		468.474	182.272	-1.14751	Âµm	Spot	Position	8	1000020649	208920
	282.608	172.684	7.51171	Âµm	Spot	Position	10	1000029211	370478		427.909	185.085	8.06406	Âµm	Spot	Position	14	1000029762	530175		67.6477	35.4725	-6.72373	Âµm	Spot	Position	5	1000000398	70785		336.436	47.8662	-15.0799	Âµm	Spot	Position	14	1000003314	544364		457.399	206.128	9.14799	Âµm	Spot	Position	8	1000020916	209140
	334.331	188.464	7.6688	Âµm	Spot	Position	10	1000029834	371074		498.719	229.328	10.3172	Âµm	Spot	Position	14	1000029846	530285		131.91	9.23607	-20	Âµm	Spot	Position	5	1000000461	70854		461.558	27.0715	-9.04979	Âµm	Spot	Position	14	1000004531	545518		519.685	238.013	-2.44131	Âµm	Spot	Position	8	1000021027	209265
	431.162	183.007	-2.63839	Âµm	Spot	Position	10	1000030101	371282		469.318	194.789	11.383	Âµm	Spot	Position	14	1000029764	530309		158.723	70.1046	-12.6916	Âµm	Spot	Position	5	1000000710	71080		486.53	15.7419	-7.644	Âµm	Spot	Position	14	1000004489	545544		528.92	239.139	7.19121	Âµm	Spot	Position	8	1000021283	209477
	535.303	180.611	7.44848	Âµm	Spot	Position	10	1000030964	372238		617.029	218.578	2.74456	Âµm	Spot	Position	14	1000030705	531182		121.784	65.7801	-8.05314	Âµm	Spot	Position	5	1000000803	71164		546.97	39.6885	-18.7023	Âµm	Spot	Position	14	1000004862	545948		513.466	102.411	16.4832	Âµm	Spot	Position	8	1000027428	215687
	503.854	190.836	9.97375	Âµm	Spot	Position	10	1000031079	372356		620.97	219.609	7.79433	Âµm	Spot	Position	14	1000030876	531302		145.998	72.2665	-5.80892	Âµm	Spot	Position	5	1000000831	71196		544.539	21.3766	-18.3757	Âµm	Spot	Position	14	1000004877	545958		607.209	132.667	11.5908	Âµm	Spot	Position	8	1000027707	215935
	66.4772	33.2144	16.0592	Âµm	Spot	Position	10	1000031820	373099		592.105	180.92	9.12662	Âµm	Spot	Position	14	1000030893	531328		190.812	41.9004	-19.255	Âµm	Spot	Position	5	1000000930	71392		535.482	11.4847	-11.1062	Âµm	Spot	Position	14	1000004939	546170		583.412	133.967	16.2154	Âµm	Spot	Position	8	1000027438	216070
	144.048	7.4968	15.5799	Âµm	Spot	Position	10	1000032240	373543		89.2086	61.8563	13.4711	Âµm	Spot	Position	14	1000031515	531947		242.264	5.06515	-17.0531	Âµm	Spot	Position	5	1000001046	71407		530.353	29.3047	-5.18179	Âµm	Spot	Position	14	1000005320	546444		250.312	204.064	12.9647	Âµm	Spot	Position	8	1000029224	217129
	226.173	19.3183	16.3266	Âµm	Spot	Position	10	1000032711	373978		254.003	3.82629	14.3208	Âµm	Spot	Position	14	1000032411	532885		187.467	60.8404	-14.1576	Âµm	Spot	Position	5	1000001075	71448		604.137	1.275	-17.8703	Âµm	Spot	Position	14	1000095583	546717		322.625	186.752	13.2914	Âµm	Spot	Position	8	1000029241	217493
	499.183	9.01092	14.4313	Âµm	Spot	Position	10	1000034502	375315		535.084	37.5509	16.6016	Âµm	Spot	Position	14	1000409409	534396		241.813	72.7393	-11.2009	Âµm	Spot	Position	5	1000001098	71503		611.972	50.1738	-17.8067	Âµm	Spot	Position	14	1000005604	546726		549.777	230.928	15.7017	Âµm	Spot	Position	8	1000030452	218722
	621.699	37.2529	12.5142	Âµm	Spot	Position	10	1000034912	376248		90.9959	219.521	16.4476	Âµm	Spot	Position	14	1000038817	539230		211.703	58.5133	-9.22805	Âµm	Spot	Position	5	1000001148	71528		158.796	133.82	-16.9949	Âµm	Spot	Position	14	1000006980	548318		194.014	40.0814	-20	Âµm	Spot	Position	9	1000001093	220468
	177.298	107.781	16.556	Âµm	Spot	Position	10	1000036498	377917		292.906	230.918	15.8294	Âµm	Spot	Position	14	1000039804	540136		191.202	2.6093	-6.91995	Âµm	Spot	Position	5	1000001197	71555		125.918	119.124	-12.4681	Âµm	Spot	Position	14	1000007295	548442		196.724	64.769	-16.981	Âµm	Spot	Position	9	1000001210	220607
	391.942	144.894	14.1692	Âµm	Spot	Position	10	1000037386	378778		395.423	190.239	16.3259	Âµm	Spot	Position	14	1000040216	540575		297.116	70.608	-20	Âµm	Spot	Position	5	1000001357	71739		263.386	106.044	-4.73909	Âµm	Spot	Position	14	1000025057	550405		214.448	73.2777	-12.1899	Âµm	Spot	Position	9	1000001310	220692
	376.569	131.144	15.6908	Âµm	Spot	Position	10	1000037414	378860		77.5202	12.2381	-10.7042	Âµm	Spot	Position	15	1000000432	542658		325.528	48.1772	-14.0886	Âµm	Spot	Position	5	1000001450	71838		375.785	86.6453	-14.4512	Âµm	Spot	Position	14	1000009461	550751		249.984	71.1971	-10.4803	Âµm	Spot	Position	9	1000001349	220740
	341.877	88.3477	20	Âµm	Spot	Position	10	1000037559	378945		120.255	70.7759	-10.9709	Âµm	Spot	Position	15	1000001079	543382		255.621	51.0175	-9.94275	Âµm	Spot	Position	5	1000001567	71935		498.723	133.705	-12.5991	Âµm	Spot	Position	14	1000010176	551513		189.921	23.6735	-6.6678	Âµm	Spot	Position	9	1000001393	220791
	429.053	141.028	15.4184	Âµm	Spot	Position	10	1000037892	379317		171.679	30.3329	-18.3391	Âµm	Spot	Position	15	1000001673	543834		365.157	34.2399	-20	Âµm	Spot	Position	5	1000001836	72117		522.159	110.585	-10.4067	Âµm	Spot	Position	14	1000011185	552466		333.453	83.4175	-13.689	Âµm	Spot	Position	9	1000001735	221150
	592.561	143.136	15.0966	Âµm	Spot	Position	10	1000038834	380252		221.399	64.9623	-17.1682	Âµm	Spot	Position	15	1000001712	543880		337.099	27.0523	-15.7503	Âµm	Spot	Position	5	1000001859	72261		254.997	222.96	-20	Âµm	Spot	Position	14	1000014478	555849		293.11	44.524	-11.0802	Âµm	Spot	Position	9	1000001758	221201
	21.5809	187.792	13.1072	Âµm	Spot	Position	10	1000039211	380613		272.456	49.8812	-15.9641	Âµm	Spot	Position	15	1000002454	544631		344.644	54.8138	-14.4376	Âµm	Spot	Position	5	1000001879	72304		297.224	192.851	-9.57162	Âµm	Spot	Position	14	1000014886	556221		318.352	59.6061	-9.011	Âµm	Spot	Position	9	1000001829	221245
	64.6393	238.566	14.1109	Âµm	Spot	Position	10	1000039231	380686		308.91	8.97058	-7.84745	Âµm	Spot	Position	15	1000002768	544891		394.543	54.7193	-14.4355	Âµm	Spot	Position	5	1000001892	72305		315.925	230.735	-6.24836	Âµm	Spot	Position	14	1000014983	556362		253.22	66.7076	-9.44427	Âµm	Spot	Position	9	1000001808	221247
	129.798	188.844	16.217	Âµm	Spot	Position	10	1000039746	381207		262.275	31.4385	-7.71814	Âµm	Spot	Position	15	1000002600	544905		399.265	56.6247	-12.1191	Âµm	Spot	Position	5	1000001930	72332		400.755	171.337	-7.16707	Âµm	Spot	Position	14	1000015627	557048		364.722	10.6073	-20	Âµm	Spot	Position	9	1000001943	221384
	214.423	195.429	11.6443	Âµm	Spot	Position	10	1000040155	381524		489.189	8.7158	-15.1902	Âµm	Spot	Position	15	1000003930	546048		359.972	25.947	-7.87578	Âµm	Spot	Position	5	1000002004	72413		494.083	197.058	-15.8872	Âµm	Spot	Position	14	1000016144	557458		340.526	70.2124	-8.30601	Âµm	Spot	Position	9	1000002310	221751
	246.988	229.79	14.6986	Âµm	Spot	Position	10	1000040167	381658		246.233	164.189	-20	Âµm	Spot	Position	15	1000007630	549531		368.123	47.3227	-6.22566	Âµm	Spot	Position	5	1000002062	72444		419.693	223.001	-9.23295	Âµm	Spot	Position	14	1000016203	557776		361.092	69.4696	-5.76743	Âµm	Spot	Position	9	1000002379	221800
	405.351	178.067	16.3545	Âµm	Spot	Position	10	1000041083	382571		216.808	128.959	-9.66153	Âµm	Spot	Position	15	1000007729	549823		437.399	15.319	-20	Âµm	Spot	Position	5	1000002110	72499		551.752	223.651	-20	Âµm	Spot	Position	14	1000016771	558088		474.599	42.8024	-12.963	Âµm	Spot	Position	9	1000002736	222162
	550.761	167.468	12.4448	Âµm	Spot	Position	10	1000041850	383355		200.761	139.804	-7.37063	Âµm	Spot	Position	15	1000008040	549906		487.109	71.3157	-17.733	Âµm	Spot	Position	5	1000002227	72643		18.0626	27.7859	4.29845	Âµm	Spot	Position	14	1000018245	559703		453.096	34.9024	-8.99585	Âµm	Spot	Position	9	1000002816	222244
	578.056	184.191	16.0754	Âµm	Spot	Position	10	1000042398	383494		354.649	121.278	-5.84102	Âµm	Spot	Position	15	1000009458	551341		455.464	21.5931	-13.7456	Âµm	Spot	Position	5	1000002294	72682		47.7639	43.5079	9.04637	Âµm	Spot	Position	14	1000033143	559870		486.785	58.9487	-9.05387	Âµm	Spot	Position	9	1000002820	222250
	517.754	195.177	15.5774	Âµm	Spot	Position	10	1000041975	383496		504.285	117.125	-17.9642	Âµm	Spot	Position	15	1000010627	552379		442.6	22.7916	-11.6916	Âµm	Spot	Position	5	1000002318	72713		85.0979	26.793	-0.64933	Âµm	Spot	Position	14	1000018812	560098		457.216	30.9828	-7.77997	Âµm	Spot	Position	9	1000002836	222266
	28.7007	4.42293	-10.0431	Âµm	Spot	Position	11	1000000505	384711		577.686	159.934	-8.77216	Âµm	Spot	Position	15	1000010845	552699		419.588	80.6611	-12.1483	Âµm	Spot	Position	5	1000002291	72730		225.554	4.56661	-4.49933	Âµm	Spot	Position	14	1000002228	560629		530.719	64.0622	-20	Âµm	Spot	Position	9	1000003087	222528
	46.7223	38.0654	-7.98717	Âµm	Spot	Position	11	1000000581	384784		522.063	211.187	-20	Âµm	Spot	Position	15	1000016319	557790		419.578	6.08821	-8.94109	Âµm	Spot	Position	5	1000002388	72768		300.489	46.2371	9.81143	Âµm	Spot	Position	14	1000020476	561831		578.636	40.1977	-16.3094	Âµm	Spot	Position	9	1000003187	222618
	119.966	10.8852	-16.8973	Âµm	Spot	Position	11	1000000989	385207		632.444	226.8	-20	Âµm	Spot	Position	15	1000017056	558482		486.978	64.2073	-8.85813	Âµm	Spot	Position	5	1000002382	72778		408.98	10.8832	3.05699	Âµm	Spot	Position	14	1000020825	562186		569.827	79.767	-11.2945	Âµm	Spot	Position	9	1000003305	222756
	290.613	67.8486	-16.5982	Âµm	Spot	Position	11	1000002429	386715		638.131	223.213	-5.12133	Âµm	Spot	Position	15	1000017595	558983		494.978	28.0086	-5.40791	Âµm	Spot	Position	5	1000002417	72823		467.179	18.7698	0.315765	Âµm	Spot	Position	14	1000021328	562683		613.997	16.2984	-20	Âµm	Spot	Position	9	1000003493	222929
	283.06	50.1148	-13.6182	Âµm	Spot	Position	11	1000002697	386786		81.1234	35.0438	6.26872	Âµm	Spot	Position	15	1000018470	559392		527.82	21.8538	-12.0685	Âµm	Spot	Position	5	1000002710	73106		73.4869	151.37	1.18517	Âµm	Spot	Position	14	1000068250	564677		602.705	50.7375	-20	Âµm	Spot	Position	9	1000003569	222999
	415.116	3.06037	-9.77039	Âµm	Spot	Position	11	1000003485	387711		93.4453	35.4869	7.23264	Âµm	Spot	Position	15	1000018575	560024		535.255	11.4684	-4.96161	Âµm	Spot	Position	5	1000002835	73224		228.078	131.893	8.70572	Âµm	Spot	Position	14	1000024894	566248		596.281	24.9152	-7.11126	Âµm	Spot	Position	9	1000003871	223330
	524.707	46.2049	-11.3533	Âµm	Spot	Position	11	1000004952	389180		128.434	81.714	7.05609	Âµm	Spot	Position	15	1000018591	560030		618.799	41.8246	-19.2608	Âµm	Spot	Position	5	1000003009	73407		384.815	105.555	10.1241	Âµm	Spot	Position	14	1000026224	567497		73.5093	127.974	-20	Âµm	Spot	Position	9	1000066781	223487
	554.028	13.5205	-8.91572	Âµm	Spot	Position	11	1000004998	389246		360.569	26.6347	-2.38199	Âµm	Spot	Position	15	1000003569	561454		606.431	31.0752	-15.9097	Âµm	Spot	Position	5	1000003030	73437		477.893	89.6456	-0.200768	Âµm	Spot	Position	14	1000026437	567717		38.5429	108.671	-7.37764	Âµm	Spot	Position	9	1000004398	223814
	575.923	28.855	-4.69527	Âµm	Spot	Position	11	1000005163	389399		573.952	62.2452	3.11625	Âµm	Spot	Position	15	1000021416	562881		16.3024	114.396	-15.1877	Âµm	Spot	Position	5	1000003473	73913		434.63	157.562	6.08837	Âµm	Spot	Position	14	1000026712	567980		124.32	125.741	-20	Âµm	Spot	Position	9	1000004547	223990
	612.214	61.6951	-15.7197	Âµm	Spot	Position	11	1000005506	389736		571.632	10.6233	3.60565	Âµm	Spot	Position	15	1000021268	562902		43.4735	100.721	-12.7416	Âµm	Spot	Position	5	1000003489	73933		528.001	100.987	11.3882	Âµm	Spot	Position	14	1000027488	568739		123.955	130.082	-10.1856	Âµm	Spot	Position	9	1000004836	224275
	596.141	78.7125	-11.6511	Âµm	Spot	Position	11	1000005659	389887		55.3566	87.0495	-2.92339	Âµm	Spot	Position	15	1000022291	563818		67.1501	142.733	-8.41623	Âµm	Spot	Position	5	1000003630	74040		26.3144	216.03	3.04066	Âµm	Spot	Position	14	1000028460	569673		191.096	150.108	-9.33846	Âµm	Spot	Position	9	1000005451	224849
	639.376	65.7085	-8.76522	Âµm	Spot	Position	11	1000005726	389987		73.3742	116.426	7.68388	Âµm	Spot	Position	15	1000022646	564193		30.3611	159.849	-7.1113	Âµm	Spot	Position	5	1000003622	74059		16.0824	238.146	3.9563	Âµm	Spot	Position	14	1000028512	569720		273.201	122.988	-6.22581	Âµm	Spot	Position	9	1000005963	225459
	657.891	54.5652	-7.81439	Âµm	Spot	Position	11	1000005724	390034		35.1878	86.7846	10.0682	Âµm	Spot	Position	15	1000022698	564232		119.432	153.868	-20	Âµm	Spot	Position	5	1000003809	74259		11.1561	187.208	4.66649	Âµm	Spot	Position	14	1000028483	569737		360.897	146.91	-20	Âµm	Spot	Position	9	1000006176	225655
	288.203	92.8725	-20	Âµm	Spot	Position	11	1000008191	392470		43.1763	100.293	10.3432	Âµm	Spot	Position	15	1000022703	564240		169	88.8561	-20	Âµm	Spot	Position	5	1000004062	74561		267.703	191.547	-3.56388	Âµm	Spot	Position	14	1000030023	571182		378.66	145.144	-13.5649	Âµm	Spot	Position	9	1000006324	225778
	287.336	153.857	-20	Âµm	Spot	Position	11	1000008340	392636		168.765	123.693	3.44273	Âµm	Spot	Position	15	1000023592	565205		223.921	150.115	-16.0855	Âµm	Spot	Position	5	1000004249	74773		299.341	189.527	-2.15448	Âµm	Spot	Position	14	1000030111	571252		424.618	144.253	-20	Âµm	Spot	Position	9	1000006653	226149
	327.378	99.8885	-10.8321	Âµm	Spot	Position	11	1000008595	392893		263.096	121.106	1.0993	Âµm	Spot	Position	15	1000024028	565722		222.094	133.375	-8.92129	Âµm	Spot	Position	5	1000004366	74880		468.773	206.024	6.26001	Âµm	Spot	Position	14	1000031698	572777		457.581	107.287	-12.87	Âµm	Spot	Position	9	1000006817	226330
	327.627	144.976	-9.32015	Âµm	Spot	Position	11	1000008654	392976		270.529	84.7538	6.40564	Âµm	Spot	Position	15	1000024211	565914		260.911	106.152	-20	Âµm	Spot	Position	5	1000004460	74970		9.68796	32.9694	16.1141	Âµm	Spot	Position	14	1000033294	574307		473.953	132.025	-10.5419	Âµm	Spot	Position	9	1000006823	226397
	351.983	91.7011	-10.669	Âµm	Spot	Position	11	1000009334	393601		366.412	84.4224	2.51093	Âµm	Spot	Position	15	1000024630	566400		301.73	91.7581	-16.2633	Âµm	Spot	Position	5	1000004608	75133		232.573	51.7645	12.8813	Âµm	Spot	Position	14	1000034140	575177		489.204	107.626	-8.49911	Âµm	Spot	Position	9	1000006925	226455
	341.765	88.3777	-5.29492	Âµm	Spot	Position	11	1000009513	393833		342.317	150.662	8.08673	Âµm	Spot	Position	15	1000024884	566614		398.454	127.484	-20	Âµm	Spot	Position	5	1000004951	75443		504.412	6.32483	11.9342	Âµm	Spot	Position	14	1000036035	577109		570.331	106.975	-20	Âµm	Spot	Position	9	1000007077	226624
	489.178	99.4571	-7.38753	Âµm	Spot	Position	11	1000010182	394474		524.252	141.457	-4.36283	Âµm	Spot	Position	15	1000025579	567373		387.405	123.834	-11.0984	Âµm	Spot	Position	5	1000005146	75646		612.786	50.4989	16.4412	Âµm	Spot	Position	14	1000036657	577793		517.572	88.8345	-15.1748	Âµm	Spot	Position	9	1000007298	226843
	606.247	90.8964	-11.8142	Âµm	Spot	Position	11	1000011457	395697		507.059	86.4216	3.15502	Âµm	Spot	Position	15	1000025791	567585		476.076	121.647	-20	Âµm	Spot	Position	5	1000005320	75861		317.948	107.845	14.8385	Âµm	Spot	Position	14	1000038500	579657		534.207	118.395	-7.41495	Âµm	Spot	Position	9	1000007461	227007
	36.3953	242.181	-8.77401	Âµm	Spot	Position	11	1000012219	396597		638.819	128.325	-1.53216	Âµm	Spot	Position	15	1000026211	567990		426.664	84.9304	-16.5081	Âµm	Spot	Position	5	1000005448	75973		310.165	164.949	15.8482	Âµm	Spot	Position	14	1000038647	579747		612.475	119.645	-16.2391	Âµm	Spot	Position	9	1000007756	227314
	141.144	241.729	-13.5653	Âµm	Spot	Position	11	1000012909	397136		640.246	117.817	8.66981	Âµm	Spot	Position	15	1000026403	568339		450.844	118.961	-15.457	Âµm	Spot	Position	5	1000005459	75995		397.004	103.94	13.6986	Âµm	Spot	Position	14	1000039010	580103		640.914	102.827	-10.4985	Âµm	Spot	Position	9	1000007839	227455
	201.583	217.665	-17.894	Âµm	Spot	Position	11	1000013362	397732		260.552	215.9	-0.484484	Âµm	Spot	Position	15	1000028393	570338		488.438	153.355	-15.2518	Âµm	Spot	Position	5	1000005468	76000		394.327	136.862	16.4494	Âµm	Spot	Position	14	1000039102	580214		34.8115	215.253	-20	Âµm	Spot	Position	9	1000008107	227704
	234.402	214.776	-16.1793	Âµm	Spot	Position	11	1000013513	397769		383.986	191.75	-4.13381	Âµm	Spot	Position	15	1000028776	570749		431.765	122.872	-10.4559	Âµm	Spot	Position	5	1000005543	76071		105.669	240.072	16.1884	Âµm	Spot	Position	14	1000041529	582694		75.6503	223.442	-20	Âµm	Spot	Position	9	1000008127	227720
	195.371	180.789	-12.5277	Âµm	Spot	Position	11	1000013661	397854		427.923	185.101	8.21543	Âµm	Spot	Position	15	1000029762	571713		474.735	158.903	-5.21303	Âµm	Spot	Position	5	1000005638	76162		308.109	212.903	15.6622	Âµm	Spot	Position	14	1000042382	583672		22.2275	215.416	-11.5063	Âµm	Spot	Position	9	1000008265	227883
	194.15	202.722	-5.81852	Âµm	Spot	Position	11	1000013847	398106		498.699	229.333	10.4751	Âµm	Spot	Position	15	1000029846	571783		554.41	86.7159	-20	Âµm	Spot	Position	5	1000005643	76164		69.9868	4.34592	-17.122	Âµm	Spot	Position	15	1000000291	586167		168.501	195.105	-15.5488	Âµm	Spot	Position	9	1000009269	228860
	270.2	167.599	-17.5016	Âµm	Spot	Position	11	1000014160	398417		616.864	218.642	2.64312	Âµm	Spot	Position	15	1000030705	572689		531.619	134.546	-20	Âµm	Spot	Position	5	1000005735	76252		225.53	4.58896	-4.57162	Âµm	Spot	Position	15	1000002228	588183		214.323	227.769	-14.4139	Âµm	Spot	Position	9	1000009279	228904
	548.949	201.437	-20	Âµm	Spot	Position	11	1000016101	400396		620.953	219.623	7.6409	Âµm	Spot	Position	15	1000030876	572865		550.145	143.127	-18.2898	Âµm	Spot	Position	5	1000005816	76334		336.676	47.9989	-14.6905	Âµm	Spot	Position	15	1000003314	589375		328.767	176.13	-12.5607	Âµm	Spot	Position	9	1000009818	229386
	582.139	218.527	-5.2574	Âµm	Spot	Position	11	1000017391	400997		592.126	180.944	9.26406	Âµm	Spot	Position	15	1000030893	572880		553.116	116.319	-14.4034	Âµm	Spot	Position	5	1000005872	76377		461.694	27.2142	-8.75304	Âµm	Spot	Position	15	1000004531	590439		335.327	211.887	-20	Âµm	Spot	Position	9	1000010064	229677
	644.731	200.993	-14.3567	Âµm	Spot	Position	11	1000017054	401356		89.204	61.8739	13.2432	Âµm	Spot	Position	15	1000031515	573520		512.128	97.0199	-6.75187	Âµm	Spot	Position	5	1000006021	76524		486.647	15.7206	-7.40488	Âµm	Spot	Position	15	1000004489	590511		336.746	193.039	-18.7104	Âµm	Spot	Position	9	1000010188	229766
	31.6407	23.4786	2.39492	Âµm	Spot	Position	11	1000017628	401927		253.992	3.84666	14.2613	Âµm	Spot	Position	15	1000032411	574413		616.101	157.734	-9.47268	Âµm	Spot	Position	5	1000006401	76949		544.725	21.4343	-18.2711	Âµm	Spot	Position	15	1000004877	590866		413.732	242.549	-16.1383	Âµm	Spot	Position	9	1000010204	229834
	5.26869	23.876	7.52793	Âµm	Spot	Position	11	1000017828	402108		535.061	37.6182	16.5621	Âµm	Spot	Position	15	1000409409	575909		635.494	123.886	-7.64011	Âµm	Spot	Position	5	1000006447	76958		546.974	39.6613	-17.6793	Âµm	Spot	Position	15	1000004862	590871		348.968	193.606	-14.8207	Âµm	Spot	Position	9	1000010212	229846
	117.263	12.7521	2.00308	Âµm	Spot	Position	11	1000018225	402472		92.1062	218.99	16.7286	Âµm	Spot	Position	15	1000038817	580727		613.067	152.282	-4.50347	Âµm	Spot	Position	5	1000006494	77008		535.528	11.3814	-10.8022	Âµm	Spot	Position	15	1000004939	591126		361.364	195.216	-12.4825	Âµm	Spot	Position	9	1000010277	229909
	234.049	51.9956	3.10998	Âµm	Spot	Position	11	1000018811	403159		292.877	231.023	15.8861	Âµm	Spot	Position	15	1000039804	581597		157.744	175.051	-15.8092	Âµm	Spot	Position	5	1000007088	77605		530.421	29.3636	-5.06749	Âµm	Spot	Position	15	1000005320	591362		483.78	207.936	-9.14515	Âµm	Spot	Position	9	1000010833	230481
	392.615	37.3882	5.27968	Âµm	Spot	Position	11	1000020139	404493		395.365	190.275	16.4016	Âµm	Spot	Position	15	1000040216	582015		100.253	193.513	-12.5127	Âµm	Spot	Position	5	1000007126	77653		604.107	1.275	-20	Âµm	Spot	Position	15	1000095583	591385		452.093	179.138	-5.14672	Âµm	Spot	Position	9	1000010898	230536
	472.081	3.92807	-0.105307	Âµm	Spot	Position	11	1000020465	404901		469.339	194.574	11.8994	Âµm	Spot	Position	15	1000029764	582302		114.631	175.26	-9.10898	Âµm	Spot	Position	5	1000007189	77719		611.984	50.2837	-17.7567	Âµm	Spot	Position	15	1000005604	591642		535.838	170.701	-20	Âµm	Spot	Position	9	1000011120	230560
	527.346	56.2876	-1.822	Âµm	Spot	Position	11	1000021058	405427		78.0086	12.5473	-10.5588	Âµm	Spot	Position	16	1000000432	584079		161.691	168.982	-7.08343	Âµm	Spot	Position	5	1000007275	77756		158.91	134.075	-16.9729	Âµm	Spot	Position	15	1000006980	593169		516.623	224.843	-12.7056	Âµm	Spot	Position	9	1000011231	230866
	535.905	62.9777	6.86365	Âµm	Spot	Position	11	1000021440	405730		121.635	71.3895	-10.7975	Âµm	Spot	Position	16	1000001079	584824		245.911	239.044	-20	Âµm	Spot	Position	5	1000007436	77965		125.99	119.165	-13.0936	Âµm	Spot	Position	15	1000007295	593315		573.99	215.931	-5.12581	Âµm	Spot	Position	9	1000011390	231046
	656.397	47.0041	7.01012	Âµm	Spot	Position	11	1000022081	406315		171.78	30.339	-18.071	Âµm	Spot	Position	16	1000001673	585293		175.231	187.801	-18.7268	Âµm	Spot	Position	5	1000007334	77986		376.251	86.6361	-13.9901	Âµm	Spot	Position	15	1000009461	595561		657.072	230.627	-15.7588	Âµm	Spot	Position	9	1000011634	231286
	110.595	99.5942	1.52681	Âµm	Spot	Position	11	1000023069	407364		221.369	65.0306	-16.8499	Âµm	Spot	Position	16	1000001712	585326		231.196	226.599	-18.9253	Âµm	Spot	Position	5	1000007463	77992		498.631	133.954	-12.4875	Âµm	Spot	Position	15	1000010176	596355		590.651	238.384	-13.2563	Âµm	Spot	Position	9	1000011676	231341
	293.082	123.265	8.07458	Âµm	Spot	Position	11	1000024484	408775		272.745	50.0815	-14.4643	Âµm	Spot	Position	16	1000002454	586144		179.107	175.168	-13.3576	Âµm	Spot	Position	5	1000007514	78051		522.189	110.78	-10.5006	Âµm	Spot	Position	15	1000011185	597135		611.086	227.409	-10.7253	Âµm	Spot	Position	9	1000043154	231378
	409.475	146.645	7.82365	Âµm	Spot	Position	11	1000025221	409416		308.868	9.05545	-7.94383	Âµm	Spot	Position	16	1000002768	586345		209.67	218.281	-11.4277	Âµm	Spot	Position	5	1000007551	78088		254.947	223.105	-20	Âµm	Spot	Position	15	1000014478	600509		608.172	245.039	-10.83	Âµm	Spot	Position	9	1000043138	231388
	34.64	175.192	5.11468	Âµm	Spot	Position	11	1000027393	411687		262.025	31.363	-7.39788	Âµm	Spot	Position	16	1000002600	586376		176.137	200.054	-9.65905	Âµm	Spot	Position	5	1000007584	78103		297.433	192.957	-9.11092	Âµm	Spot	Position	15	1000014886	600887		234.521	26.6233	-1.20092	Âµm	Spot	Position	9	1000012681	232402
	123.362	188.461	5.5063	Âµm	Spot	Position	11	1000028015	412320		489.468	8.36216	-15.7921	Âµm	Spot	Position	16	1000003930	587488		327.995	176.964	-14.4151	Âµm	Spot	Position	5	1000007861	78444		316.096	230.748	-6.53146	Âµm	Spot	Position	15	1000014983	600968		216.478	43.0491	-1.01554	Âµm	Spot	Position	9	1000012754	232403
	159.948	240.011	7.27095	Âµm	Spot	Position	11	1000028096	412374		594.152	9.40061	-20	Âµm	Spot	Position	16	1000588660	588660		296.724	177.449	-6.58209	Âµm	Spot	Position	5	1000008037	78589		401.008	171.433	-6.94598	Âµm	Spot	Position	15	1000015627	601693		345.009	43.4442	-0.904528	Âµm	Spot	Position	9	1000013597	233250
	230.574	216.208	8.2023	Âµm	Spot	Position	11	1000028709	412972		246.272	164.287	-19.1232	Âµm	Spot	Position	16	1000007630	591128		355.568	179.807	-20	Âµm	Spot	Position	5	1000008100	78651		494.141	197.007	-15.168	Âµm	Spot	Position	15	1000016144	602119		404.519	17.0231	1.77954	Âµm	Spot	Position	9	1000013665	233316
	174.781	218.936	9.28291	Âµm	Spot	Position	11	1000028670	413008		216.743	128.789	-9.3805	Âµm	Spot	Position	16	1000007729	591418		405.633	170.719	-15.1581	Âµm	Spot	Position	5	1000008262	78825		419.434	223.097	-9.25126	Âµm	Spot	Position	15	1000016203	602365		418.147	26.6118	1.33944	Âµm	Spot	Position	9	1000014077	233708
	214.336	196.011	10.7542	Âµm	Spot	Position	11	1000040155	413066		200.753	139.877	-7.34714	Âµm	Spot	Position	16	1000008040	591477		347.475	191.226	-10.7748	Âµm	Spot	Position	5	1000008337	78898		551.417	223.675	-20	Âµm	Spot	Position	15	1000016771	602700		557.91	54.1074	1.72515	Âµm	Spot	Position	9	1000014490	234219
	282.52	172.75	7.42492	Âµm	Spot	Position	11	1000029211	413456		355.099	121.11	-5.97767	Âµm	Spot	Position	16	1000009458	593010		370.259	179.038	-9.42629	Âµm	Spot	Position	5	1000008375	78932		18.1788	27.6542	4.30983	Âµm	Spot	Position	15	1000018245	604324		633.323	78.592	3.82167	Âµm	Spot	Position	9	1000015061	234740
	334.323	188.525	7.56497	Âµm	Spot	Position	11	1000029834	414101		504.152	117.152	-18.3671	Âµm	Spot	Position	16	1000010627	594107		443.607	231.823	-20	Âµm	Spot	Position	5	1000008603	79163		47.6747	43.3424	9.25418	Âµm	Spot	Position	15	1000033143	604521		82.7357	146.367	7.25886	Âµm	Spot	Position	9	1000015572	235211
	430.014	182.702	-2.56136	Âµm	Spot	Position	11	1000030101	414300		577.745	159.986	-8.68736	Âµm	Spot	Position	16	1000010845	594408		467.067	183.327	-11.8909	Âµm	Spot	Position	5	1000008738	79292		85.1125	26.9006	-0.538147	Âµm	Spot	Position	15	1000018812	604759		121.952	122.805	-3.65481	Âµm	Spot	Position	9	1000015679	235324
	535.299	180.679	7.35922	Âµm	Spot	Position	11	1000030964	415240		524.698	141.695	-4.87401	Âµm	Spot	Position	16	1000025579	594564		464.076	171.279	-11.3943	Âµm	Spot	Position	5	1000008757	79320		300.393	46.2532	10.0326	Âµm	Spot	Position	15	1000020476	606500		161.976	92.5024	8.67193	Âµm	Spot	Position	9	1000015975	235647
	503.856	190.867	9.70871	Âµm	Spot	Position	11	1000031079	415336		521.417	212.084	-20	Âµm	Spot	Position	16	1000016319	599689		507.289	196.776	-20	Âµm	Spot	Position	5	1000008959	79529		409.271	10.9071	2.74176	Âµm	Spot	Position	15	1000020825	606869		318.383	125.286	2.67031	Âµm	Spot	Position	9	1000016666	236325
	66.3918	33.1709	16.0684	Âµm	Spot	Position	11	1000031820	416121		632.423	226.78	-20	Âµm	Spot	Position	16	1000017056	600417		533.923	225.412	-15.3128	Âµm	Spot	Position	5	1000009107	79679		467.124	18.6175	0.350763	Âµm	Spot	Position	15	1000021328	607400		333.782	111.76	-4.47444	Âµm	Spot	Position	9	1000016520	236570
	144.001	7.64515	15.2839	Âµm	Spot	Position	11	1000032240	416516		638.134	223.11	-5.05367	Âµm	Spot	Position	16	1000017595	600922		578.308	206.214	-13.5351	Âµm	Spot	Position	5	1000009129	79692		73.4947	151.173	0.835371	Âµm	Spot	Position	15	1000068250	609359		389.046	136.083	0.228434	Âµm	Spot	Position	9	1000017017	236675
	226.235	19.3216	16.3117	Âµm	Spot	Position	11	1000032711	417003		81.3037	34.2173	6.50204	Âµm	Spot	Position	16	1000018470	601344		544.444	189.091	-10.6835	Âµm	Spot	Position	5	1000009177	79739		47.8505	131.493	8.6636	Âµm	Spot	Position	15	1000023550	609679		542.532	130.079	-1.55827	Âµm	Spot	Position	9	1000017831	237426
	498.897	8.58096	13.3378	Âµm	Spot	Position	11	1000034502	418352		93.4348	35.4905	7.39564	Âµm	Spot	Position	16	1000018575	601964		581.063	226.419	-10.9808	Âµm	Spot	Position	5	1000009169	79748		228.056	131.842	8.61781	Âµm	Spot	Position	15	1000024894	610984		538.679	155.236	-2.25313	Âµm	Spot	Position	9	1000017820	237432
	621.626	37.1975	12.7371	Âµm	Spot	Position	11	1000034912	419269		128.406	81.6773	7.12381	Âµm	Spot	Position	16	1000018591	601987		569.259	174.848	-5.88761	Âµm	Spot	Position	5	1000009232	79804		263.078	105.951	-4.24373	Âµm	Spot	Position	15	1000025057	611116		562.055	145.236	4.96902	Âµm	Spot	Position	9	1000017891	237547
	177.304	107.695	16.2865	Âµm	Spot	Position	11	1000036498	420821		360.591	27.2717	-1.81691	Âµm	Spot	Position	16	1000003569	603389		635.106	206.729	-9.43816	Âµm	Spot	Position	5	1000009537	80151		385.121	105.444	10.0757	Âµm	Spot	Position	15	1000026224	612317		504.344	99.7005	7.23438	Âµm	Spot	Position	9	1000017965	237575
	391.975	144.881	14.1357	Âµm	Spot	Position	11	1000037386	421663		574.036	62.1737	3.22618	Âµm	Spot	Position	16	1000021416	604784		13.6205	78.6014	3.62178	Âµm	Spot	Position	5	1000009856	80440		477.965	89.6828	-0.00807953	Âµm	Spot	Position	15	1000026437	612556		631.891	105.627	6.03248	Âµm	Spot	Position	9	1000018324	237931
	375.931	129.381	15.7138	Âµm	Spot	Position	11	1000037414	421728		571.615	10.7501	3.62531	Âµm	Spot	Position	16	1000021268	604796		108.439	66.0253	-3.61007	Âµm	Spot	Position	5	1000010056	80631		434.564	157.643	5.87329	Âµm	Spot	Position	15	1000026712	612792		32.6772	229.431	0.124052	Âµm	Spot	Position	9	1000018575	238185
	429.015	140.958	15.6089	Âµm	Spot	Position	11	1000037892	422192		55.3318	87.0541	-2.66925	Âµm	Spot	Position	16	1000022291	605694		158.869	3.41956	-2.62708	Âµm	Spot	Position	5	1000010060	80635		527.975	101.076	10.9404	Âµm	Spot	Position	15	1000027488	613633		221.221	243.748	-3.55936	Âµm	Spot	Position	9	1000019401	238965
	550.795	167.213	12.8485	Âµm	Spot	Position	11	1000041850	422561		73.4053	116.485	7.44259	Âµm	Spot	Position	16	1000022646	605997		84.5164	7.42033	4.14194	Âµm	Spot	Position	5	1000010131	80753		26.3617	215.907	2.59926	Âµm	Spot	Position	15	1000028460	614609		193.434	242.895	3.85073	Âµm	Spot	Position	9	1000019612	239168
	592.576	143.127	14.9525	Âµm	Spot	Position	11	1000038834	423085		35.1983	86.847	10.1512	Âµm	Spot	Position	16	1000022698	606096		153.682	24.7154	4.63283	Âµm	Spot	Position	5	1000010189	80776		16.0878	238.373	4.34156	Âµm	Spot	Position	15	1000028512	614651		416.091	217.011	7.00909	Âµm	Spot	Position	9	1000020529	240044
	21.5196	187.799	12.9835	Âµm	Spot	Position	11	1000039211	423459		43.161	100.324	10.0518	Âµm	Spot	Position	16	1000022703	606104		192.693	40.4846	-3.24166	Âµm	Spot	Position	5	1000010324	80926		11.2533	187.116	4.68749	Âµm	Spot	Position	15	1000028483	614663		376.398	207.929	9.58585	Âµm	Spot	Position	9	1000020550	240123
	64.9943	239.08	14.6253	Âµm	Spot	Position	11	1000039231	423532		168.721	123.692	3.47187	Âµm	Spot	Position	16	1000023592	607016		228.924	31.9399	-2.33096	Âµm	Spot	Position	5	1000010342	80943		267.541	191.384	-3.39874	Âµm	Spot	Position	15	1000030023	616194		468.699	182.375	-1.16523	Âµm	Spot	Position	9	1000020649	240225
	129.813	188.747	16.0586	Âµm	Spot	Position	11	1000039746	423985		263.085	121.182	0.972748	Âµm	Spot	Position	16	1000024028	607522		240.51	48.2109	3.22633	Âµm	Spot	Position	5	1000010450	81050		299.204	189.333	-1.96891	Âµm	Spot	Position	15	1000030111	616229		457.452	206.196	9.06444	Âµm	Spot	Position	9	1000020916	240442
	246.936	229.641	14.9089	Âµm	Spot	Position	11	1000040167	424430		270.429	84.8809	6.41552	Âµm	Spot	Position	16	1000024211	607674		238.468	18.3055	4.42063	Âµm	Spot	Position	5	1000010481	81057		468.796	206.042	6.2342	Âµm	Spot	Position	15	1000031698	617826		519.749	238.019	-2.47803	Âµm	Spot	Position	9	1000021027	240595
	405.271	178.042	16.6741	Âµm	Spot	Position	11	1000041083	425325		366.444	84.4351	2.61912	Âµm	Spot	Position	16	1000024630	608170		226.845	60.4867	11.2501	Âµm	Spot	Position	5	1000010614	81208		9.73561	33.2004	16.4131	Âµm	Spot	Position	15	1000033294	619385		528.916	239.015	7.14136	Âµm	Spot	Position	9	1000021283	240810
	577.861	184.608	16.2175	Âµm	Spot	Position	11	1000042398	426174		342.319	150.671	8.11061	Âµm	Spot	Position	16	1000024884	608378		320.438	17.109	-1.03281	Âµm	Spot	Position	5	1000010668	81312		232.588	51.7348	12.7349	Âµm	Spot	Position	15	1000034140	620273		513.511	102.35	16.4018	Âµm	Spot	Position	9	1000027428	246931
	517.748	195.075	15.6508	Âµm	Spot	Position	11	1000041975	426176		507.039	86.4229	3.24127	Âµm	Spot	Position	16	1000025791	609325		319.22	19.5884	5.91442	Âµm	Spot	Position	5	1000010813	81449		504.346	6.35914	11.695	Âµm	Spot	Position	15	1000036035	622211		607.108	132.545	11.6522	Âµm	Spot	Position	9	1000027707	247193
	28.8487	4.30806	-9.71439	Âµm	Spot	Position	12	1000000505	427418		638.857	128.314	-1.52701	Âµm	Spot	Position	16	1000026211	609702		317.008	44.4405	7.92766	Âµm	Spot	Position	5	1000010889	81491		613.053	50.4176	16.3533	Âµm	Spot	Position	15	1000036657	622859		583.424	133.903	16.1801	Âµm	Spot	Position	9	1000027438	247324
	46.6996	38.1117	-7.90576	Âµm	Spot	Position	12	1000000581	427514		640.71	117.339	8.36088	Âµm	Spot	Position	16	1000026403	610050		308.467	20.5926	9.29707	Âµm	Spot	Position	5	1000010935	81504		317.889	107.954	15.2681	Âµm	Spot	Position	15	1000038500	624729		250.041	203.981	12.873	Âµm	Spot	Position	9	1000029224	248361
	119.894	10.8764	-15.9139	Âµm	Spot	Position	12	1000000989	427907		260.465	215.915	-0.25527	Âµm	Spot	Position	16	1000028393	612008		411.813	29.7657	5.19714	Âµm	Spot	Position	5	1000011196	81752		310.297	164.984	15.9377	Âµm	Spot	Position	15	1000038647	624793		322.883	186.79	13.2045	Âµm	Spot	Position	9	1000029241	248710
	290.477	67.5497	-16.7162	Âµm	Spot	Position	12	1000002429	429418		383.989	191.688	-4.31945	Âµm	Spot	Position	16	1000028776	612422		367.095	62.4013	5.6201	Âµm	Spot	Position	5	1000011183	81774		396.924	103.956	13.2874	Âµm	Spot	Position	15	1000039010	625147		549.643	230.701	15.69	Âµm	Spot	Position	9	1000030452	249902
	284.429	49.0134	-14.3949	Âµm	Spot	Position	12	1000002697	429502		427.892	185.08	8.21029	Âµm	Spot	Position	16	1000029762	613400		391.567	78.7868	7.1191	Âµm	Spot	Position	5	1000011259	81794		394.544	136.985	16.3334	Âµm	Spot	Position	15	1000039102	625273		193.939	40.3055	-20	Âµm	Spot	Position	10	1000001093	251627
	415.058	3.17614	-9.55645	Âµm	Spot	Position	12	1000003485	430395		498.71	229.27	10.3315	Âµm	Spot	Position	16	1000029846	613487		345.293	9.90155	10.0308	Âµm	Spot	Position	5	1000011246	81844		105.676	240.083	16.2716	Âµm	Spot	Position	15	1000041529	627751		196.573	64.4479	-16.2038	Âµm	Spot	Position	10	1000001210	251747
	524.69	46.1928	-11.5358	Âµm	Spot	Position	12	1000004952	431834		616.978	218.586	2.67984	Âµm	Spot	Position	16	1000030705	614368		424.993	27.3619	-4.49841	Âµm	Spot	Position	5	1000011273	81892		308.051	212.827	15.067	Âµm	Spot	Position	15	1000042382	628647		214.484	73.2772	-12.2284	Âµm	Spot	Position	10	1000001310	251840
	554.063	13.5695	-8.65671	Âµm	Spot	Position	12	1000004998	431941		620.937	219.7	7.6085	Âµm	Spot	Position	16	1000030876	614548		475.293	80.38	0.279684	Âµm	Spot	Position	5	1000011339	81965		70.1276	4.23047	-17.2999	Âµm	Spot	Position	16	1000000291	631214		250.036	71.1068	-9.88184	Âµm	Spot	Position	10	1000001349	251869
	611.901	61.7748	-15.7866	Âµm	Spot	Position	12	1000005506	432422		592.068	181.01	9.18155	Âµm	Spot	Position	16	1000030893	614565		462.664	4.32673	2.24675	Âµm	Spot	Position	5	1000011376	81988		225.56	4.68071	-5.06716	Âµm	Spot	Position	16	1000002228	633188		189.855	23.5618	-6.46759	Âµm	Spot	Position	10	1000001393	251956
	596.311	79.4968	-11.782	Âµm	Spot	Position	12	1000005659	432581		89.196	61.817	13.4858	Âµm	Spot	Position	16	1000031515	615180		563.852	65.9184	8.41596	Âµm	Spot	Position	5	1000011848	82408		336.65	48.075	-14.4373	Âµm	Spot	Position	16	1000003314	634443		292.071	54.4911	-20	Âµm	Spot	Position	10	1000252116	252116
	639.298	65.639	-8.58367	Âµm	Spot	Position	12	1000005726	432679		254.02	3.8187	14.2253	Âµm	Spot	Position	16	1000032411	616156		526.742	12.602	9.4741	Âµm	Spot	Position	5	1000011837	82415		461.572	27.4214	-8.6423	Âµm	Spot	Position	16	1000004531	635452		333.43	83.4152	-13.7968	Âµm	Spot	Position	10	1000001735	252274
	659.979	54.2458	-8.06792	Âµm	Spot	Position	12	1000005724	432714		534.901	37.5345	16.4486	Âµm	Spot	Position	16	1000409409	617626		509.712	41.8267	8.57899	Âµm	Spot	Position	5	1000011828	82423		486.473	15.4986	-7.52855	Âµm	Spot	Position	16	1000004489	635481		293.041	44.4691	-10.6746	Âµm	Spot	Position	10	1000001758	252319
	288.333	92.9124	-20	Âµm	Spot	Position	12	1000008191	435113		92.9177	218.56	16.6279	Âµm	Spot	Position	16	1000038817	622642		589.321	19.3582	-2.22737	Âµm	Spot	Position	5	1000011908	82515		546.789	39.8318	-20	Âµm	Spot	Position	16	1000004862	635748		253.247	66.6985	-9.59617	Âµm	Spot	Position	10	1000001808	252340
	286.877	155.301	-17.5544	Âµm	Spot	Position	12	1000008340	435342		292.874	230.948	15.7599	Âµm	Spot	Position	16	1000039804	623541		589.982	55.159	2.81845	Âµm	Spot	Position	5	1000012037	82627		544.921	21.4523	-18.3902	Âµm	Spot	Position	16	1000004877	635909		318.184	59.6935	-8.91294	Âµm	Spot	Position	10	1000001829	252361
	327.376	99.9009	-10.598	Âµm	Spot	Position	12	1000008595	435539		395.457	190.252	16.2691	Âµm	Spot	Position	16	1000040216	623995		583.352	58.3618	9.06378	Âµm	Spot	Position	5	1000012147	82735		535.398	11.4195	-11.165	Âµm	Spot	Position	16	1000004939	636159		364.588	10.8427	-20	Âµm	Spot	Position	10	1000001943	252497
	327.604	144.91	-9.44432	Âµm	Spot	Position	12	1000008654	435631		469.177	194.359	12.1798	Âµm	Spot	Position	16	1000029764	624304		19.1956	113.812	-4.4002	Âµm	Spot	Position	5	1000003646	82772		530.519	29.2741	-5.2198	Âµm	Spot	Position	16	1000005320	636391		340.642	70.1531	-8.36225	Âµm	Spot	Position	10	1000002310	252884
	351.698	91.9233	-10.2112	Âµm	Spot	Position	12	1000009334	436290		78.1234	12.702	-10.7486	Âµm	Spot	Position	17	1000000432	626092		63.6114	96.9754	-1.92666	Âµm	Spot	Position	5	1000012207	82812		611.961	50.3121	-18.7791	Âµm	Spot	Position	16	1000005604	636685		361.429	68.8554	-5.64567	Âµm	Spot	Position	10	1000002379	252933
	341.789	88.3792	-5.44442	Âµm	Spot	Position	12	1000009513	436482		123.538	71.3378	-10.5668	Âµm	Spot	Position	17	1000001079	626820		38.1319	102.724	4.12427	Âµm	Spot	Position	5	1000012282	82892		604.273	1.275	-17.1744	Âµm	Spot	Position	16	1000095583	636705		474.495	42.7903	-12.8977	Âµm	Spot	Position	10	1000002736	253293
	489.134	99.4797	-7.35779	Âµm	Spot	Position	12	1000010182	437119		171.778	30.2508	-18.1089	Âµm	Spot	Position	17	1000001673	627335		122.621	88.203	8.7116	Âµm	Spot	Position	5	1000012654	83233		158.755	133.786	-16.9994	Âµm	Spot	Position	16	1000006980	638266		452.94	34.9415	-9.01548	Âµm	Spot	Position	10	1000002816	253373
	606.26	90.9481	-11.7763	Âµm	Spot	Position	12	1000011457	438332		221.346	64.9809	-16.9391	Âµm	Spot	Position	17	1000001712	627362		244.031	89.2794	-4.34267	Âµm	Spot	Position	5	1000012677	83300		126.036	119.191	-12.7965	Âµm	Spot	Position	16	1000007295	638429		486.828	58.9999	-9.30579	Âµm	Spot	Position	10	1000002820	253376
	36.2732	241.987	-8.68839	Âµm	Spot	Position	12	1000012219	439256		273.149	50.1205	-13.8693	Âµm	Spot	Position	17	1000002454	628170		188.829	89.2952	-1.89642	Âµm	Spot	Position	5	1000012696	83336		263.252	105.951	-4.56573	Âµm	Spot	Position	16	1000025057	640252		457.045	30.8525	-7.68674	Âµm	Spot	Position	10	1000002836	253392
	141.177	241.804	-13.3373	Âµm	Spot	Position	12	1000012909	439818		308.92	9.04333	-8.03615	Âµm	Spot	Position	17	1000002768	628373		196.33	90.6809	1.17294	Âµm	Spot	Position	5	1000012746	83384		376.47	86.733	-13.7965	Âµm	Spot	Position	16	1000009461	640652		530.815	64.0611	-20	Âµm	Spot	Position	10	1000003087	253657
	201.547	217.71	-17.7986	Âµm	Spot	Position	12	1000013362	440381		261.881	31.4978	-7.13099	Âµm	Spot	Position	17	1000002600	628415		301.092	150.426	-3.03757	Âµm	Spot	Position	5	1000012959	83610		498.634	134.102	-12.0401	Âµm	Spot	Position	16	1000010176	641482		578.601	40.2275	-15.9754	Âµm	Spot	Position	10	1000003187	253756
	234.461	214.757	-16.4211	Âµm	Spot	Position	12	1000013513	440419		489.972	7.86072	-16.3063	Âµm	Spot	Position	17	1000003930	629543		311.14	127.184	5.8603	Âµm	Spot	Position	5	1000013115	83774		522.063	110.787	-10.7531	Âµm	Spot	Position	16	1000011185	642258		569.886	79.7668	-11.2385	Âµm	Spot	Position	10	1000003305	253891
	195.307	180.795	-12.5079	Âµm	Spot	Position	12	1000013661	440484		594.284	9.40545	-20	Âµm	Spot	Position	17	1000588660	630760		328.689	93.651	8.62793	Âµm	Spot	Position	5	1000013153	83819		254.933	222.986	-20	Âµm	Spot	Position	16	1000014478	645651		602.786	50.5656	-20	Âµm	Spot	Position	10	1000003569	254178
	193.895	202.721	-5.57427	Âµm	Spot	Position	12	1000013847	440734		246.224	164.272	-20	Âµm	Spot	Position	17	1000007630	633175		333.137	150.25	8.83366	Âµm	Spot	Position	5	1000013186	83836		297.245	193.116	-10.0014	Âµm	Spot	Position	16	1000014886	645989		614.042	16.2262	-19.1888	Âµm	Spot	Position	10	1000003493	254272
	270.302	167.599	-17.78	Âµm	Spot	Position	12	1000014160	441034		216.734	128.649	-9.19456	Âµm	Spot	Position	17	1000007729	633478		336.185	129.116	0.897835	Âµm	Spot	Position	5	1000013321	83970		315.965	230.591	-6.49999	Âµm	Spot	Position	16	1000014983	646134		596.39	24.7418	-6.70441	Âµm	Spot	Position	10	1000003871	254548
	548.935	202.922	-20	Âµm	Spot	Position	12	1000016101	442947		200.751	139.854	-7.33064	Âµm	Spot	Position	17	1000008040	633540		398.634	110.921	3.61454	Âµm	Spot	Position	5	1000013380	84031		400.974	171.246	-7.15818	Âµm	Spot	Position	16	1000015627	646793		73.3291	128.099	-20	Âµm	Spot	Position	10	1000066781	254709
	581.936	219.79	-5.72168	Âµm	Spot	Position	12	1000017391	443488		355.143	120.918	-5.49905	Âµm	Spot	Position	17	1000009458	635106		363.254	92.4604	6.75212	Âµm	Spot	Position	5	1000013432	84077		494.167	196.988	-15.4316	Âµm	Spot	Position	16	1000016144	647265		38.4144	108.768	-7.44962	Âµm	Spot	Position	10	1000004398	255044
	644.902	201.572	-14.1525	Âµm	Spot	Position	12	1000017054	443864		504.108	117.214	-17.7911	Âµm	Spot	Position	17	1000010627	636139		366.77	162.107	8.64993	Âµm	Spot	Position	5	1000013463	84129		419.528	223.144	-8.99664	Âµm	Spot	Position	16	1000016203	647515		124.819	124.516	-20	Âµm	Spot	Position	10	1000004547	255218
	31.5662	23.3174	2.54123	Âµm	Spot	Position	12	1000017628	444473		577.905	160.1	-8.42237	Âµm	Spot	Position	17	1000010845	636519		465.449	128.17	1.17264	Âµm	Spot	Position	5	1000013627	84281		551.583	223.874	-20	Âµm	Spot	Position	16	1000016771	647832		123.994	130.033	-9.60059	Âµm	Spot	Position	10	1000004836	255498
	5.32674	23.848	7.77645	Âµm	Spot	Position	12	1000017828	444639		521.764	212.232	-20	Âµm	Spot	Position	17	1000016319	641696		477.886	105.494	2.81643	Âµm	Spot	Position	5	1000013645	84312		18.1373	27.5851	5.10364	Âµm	Spot	Position	16	1000018245	649511		191.541	150	-9.59045	Âµm	Spot	Position	10	1000005451	256034
	117.286	12.7133	2.05998	Âµm	Spot	Position	12	1000018225	445019		632.479	226.761	-20	Âµm	Spot	Position	17	1000017056	642411		483.469	89.8177	6.0613	Âµm	Spot	Position	5	1000013740	84375		47.8838	43.2586	8.97835	Âµm	Spot	Position	16	1000033143	649676		273.286	123.016	-5.95218	Âµm	Spot	Position	10	1000005963	256703
	232.76	52.0721	2.65127	Âµm	Spot	Position	12	1000018811	445668		638.128	223.242	-5.12121	Âµm	Spot	Position	17	1000017595	642925		492.482	93.6207	11.2088	Âµm	Spot	Position	5	1000013832	84466		85.0985	26.735	-0.601053	Âµm	Spot	Position	16	1000018812	649924		361.076	147.096	-20	Âµm	Spot	Position	10	1000006176	256896
	393.005	37.7089	5.25146	Âµm	Spot	Position	12	1000020139	446979		81.4332	33.7516	6.48959	Âµm	Spot	Position	17	1000018470	643317		527.285	107.052	2.06043	Âµm	Spot	Position	5	1000013935	84581		300.499	46.2172	9.97196	Âµm	Spot	Position	16	1000020476	651639		378.587	145.237	-13.9036	Âµm	Spot	Position	10	1000006324	257036
	472.454	4.14436	0.239162	Âµm	Spot	Position	12	1000020465	447395		93.4067	35.4989	7.22883	Âµm	Spot	Position	17	1000018575	643896		573.799	128.611	9.34073	Âµm	Spot	Position	5	1000014044	84696		409.115	10.9102	2.59763	Âµm	Spot	Position	16	1000020825	651988		333.869	111.936	-4.9581	Âµm	Spot	Position	10	1000016520	257224
	576.037	28.9054	-4.13645	Âµm	Spot	Position	12	1000005163	447839		128.423	81.7161	6.99659	Âµm	Spot	Position	17	1000018591	643913		582.655	120.058	10.191	Âµm	Spot	Position	5	1000014051	84706		467.243	18.6876	0.489347	Âµm	Spot	Position	16	1000021328	652501		424.556	143.882	-20	Âµm	Spot	Position	10	1000006653	257377
	527.336	56.3393	-2.09833	Âµm	Spot	Position	12	1000021058	447931		360.739	27.9245	-1.51127	Âµm	Spot	Position	17	1000003569	645297		586.769	123.249	-0.66411	Âµm	Spot	Position	5	1000014119	84798		504.322	6.41196	11.3369	Âµm	Spot	Position	16	1000036035	653518		457.563	107.271	-12.7491	Âµm	Spot	Position	10	1000006817	257568
	536.03	63.3257	6.92829	Âµm	Spot	Position	12	1000021440	448241		573.991	62.1551	3.3007	Âµm	Spot	Position	17	1000021416	646714		637.945	149.6	0.627132	Âµm	Spot	Position	5	1000014164	84826		73.4729	151.137	0.824196	Âµm	Spot	Position	16	1000068250	654434		473.914	132.232	-10.2245	Âµm	Spot	Position	10	1000006823	257651
	656.214	46.7294	7.10621	Âµm	Spot	Position	12	1000022081	448827		571.639	10.8453	3.79689	Âµm	Spot	Position	17	1000021268	646739		644.197	110.88	1.72928	Âµm	Spot	Position	5	1000014139	84838		227.961	131.866	8.66493	Âµm	Spot	Position	16	1000024894	656052		489.111	107.5	-8.40174	Âµm	Spot	Position	10	1000006925	257690
	110.597	99.6669	1.51089	Âµm	Spot	Position	12	1000023069	449900		55.3173	87.0003	-2.8362	Âµm	Spot	Position	17	1000022291	647647		620.693	119.354	1.84562	Âµm	Spot	Position	5	1000014179	84841		385.156	105.393	9.75777	Âµm	Spot	Position	16	1000026224	657308		570.325	107.055	-20	Âµm	Spot	Position	10	1000007077	257846
	293.964	121.546	9.14255	Âµm	Spot	Position	12	1000024484	451369		73.3582	116.463	7.56827	Âµm	Spot	Position	17	1000022646	648050		621.077	132.984	4.07188	Âµm	Spot	Position	5	1000014220	84878		477.973	89.7059	-0.35088	Âµm	Spot	Position	16	1000026437	657542		517.65	88.8896	-15.5124	Âµm	Spot	Position	10	1000007298	258049
	409.329	146.89	8.06605	Âµm	Spot	Position	12	1000025221	451968		35.201	86.8304	9.97148	Âµm	Spot	Position	17	1000022698	648097		38.6752	213.146	2.20956	Âµm	Spot	Position	5	1000014466	85140		434.64	157.681	6.18736	Âµm	Spot	Position	16	1000026712	657787		534.163	118.543	-7.43279	Âµm	Spot	Position	10	1000007461	258244
	34.4174	174.943	5.94209	Âµm	Spot	Position	12	1000027393	454326		43.1239	100.301	10.1365	Âµm	Spot	Position	17	1000022703	648100		5.11598	223.471	3.07273	Âµm	Spot	Position	5	1000014496	85164		528.129	101.087	11.4767	Âµm	Spot	Position	16	1000027488	658573		612.437	119.671	-16.1222	Âµm	Spot	Position	10	1000007756	258548
	123.467	188.419	5.64507	Âµm	Spot	Position	12	1000028015	454897		168.723	123.656	3.17004	Âµm	Spot	Position	17	1000023592	649035		18.734	223.556	7.68776	Âµm	Spot	Position	5	1000014570	85246		26.1186	215.928	2.76161	Âµm	Spot	Position	16	1000028460	659520		641.154	103.243	-10.7087	Âµm	Spot	Position	10	1000007839	258672
	160.021	239.909	7.40168	Âµm	Spot	Position	12	1000028096	454945		263.122	121.123	1.0274	Âµm	Spot	Position	17	1000024028	649572		158.258	180.165	5.56604	Âµm	Spot	Position	5	1000014884	85511		11.121	187.218	4.08998	Âµm	Spot	Position	16	1000028483	659549		34.8313	215.53	-20	Âµm	Spot	Position	10	1000008107	258938
	230.682	216.218	8.37807	Âµm	Spot	Position	12	1000028709	455555		270.431	84.8259	6.34525	Âµm	Spot	Position	17	1000024211	649738		178.52	209.651	-4.07459	Âµm	Spot	Position	5	1000014945	85620		16.2763	238.165	4.08571	Âµm	Spot	Position	16	1000028512	659573		75.1976	223.048	-18.3389	Âµm	Spot	Position	10	1000008127	259017
	214.014	196.585	10.2457	Âµm	Spot	Position	12	1000040155	455621		366.382	84.4577	2.31936	Âµm	Spot	Position	17	1000024630	650204		223.409	221.553	-0.624994	Âµm	Spot	Position	5	1000014999	85674		267.293	191.585	-3.95417	Âµm	Spot	Position	16	1000030023	661098		22.4699	215.156	-11.4147	Âµm	Spot	Position	10	1000008265	259155
	176.234	217.746	10.1655	Âµm	Spot	Position	12	1000028670	455632		342.332	150.68	8.07379	Âµm	Spot	Position	17	1000024884	650441		328.973	210.487	-2.70884	Âµm	Spot	Position	5	1000015252	85930		298.925	189.01	-2.22525	Âµm	Spot	Position	16	1000030111	661186		168.543	195.272	-14.8977	Âµm	Spot	Position	10	1000009269	260129
	282.52	172.717	7.47947	Âµm	Spot	Position	12	1000029211	456038		525.252	141.912	-4.40839	Âµm	Spot	Position	17	1000025579	651132		272.018	220.268	-0.488976	Âµm	Spot	Position	5	1000015342	85985		468.772	205.998	6.36319	Âµm	Spot	Position	16	1000031698	662712		214.428	227.87	-14.7348	Âµm	Spot	Position	10	1000009279	260148
	334.31	188.534	7.62149	Âµm	Spot	Position	12	1000029834	456654		507.042	86.4113	2.97314	Âµm	Spot	Position	17	1000025791	651375		250.632	208.774	1.26816	Âµm	Spot	Position	5	1000015317	86007		9.90085	33.138	16.6248	Âµm	Spot	Position	16	1000033294	664285		329.372	175.987	-13.4909	Âµm	Spot	Position	10	1000009818	260671
	429.319	182.676	-2.32436	Âµm	Spot	Position	12	1000030101	456886		638.836	128.277	-1.64772	Âµm	Spot	Position	17	1000026211	651752		290.125	224.839	6.61904	Âµm	Spot	Position	5	1000015416	86120		232.64	51.6928	13.0826	Âµm	Spot	Position	16	1000034140	665160		335.33	211.933	-20	Âµm	Spot	Position	10	1000010064	260967
	535.193	180.628	7.34225	Âµm	Spot	Position	12	1000030964	457839		641.455	116.357	7.9721	Âµm	Spot	Position	17	1000026403	652099		311.01	245.926	7.48233	Âµm	Spot	Position	5	1000062404	86126		613.181	50.4429	16.6473	Âµm	Spot	Position	16	1000036657	667876		336.979	192.952	-19.4772	Âµm	Spot	Position	10	1000010188	261060
	503.927	190.928	9.99497	Âµm	Spot	Position	12	1000031079	457924		260.497	215.972	-0.373501	Âµm	Spot	Position	17	1000028393	654061		393.464	179.35	-2.28448	Âµm	Spot	Position	5	1000015549	86263		317.779	108.053	15.4463	Âµm	Spot	Position	16	1000038500	669825		413.73	242.632	-15.9349	Âµm	Spot	Position	10	1000010204	261115
	66.548	33.1561	15.9354	Âµm	Spot	Position	12	1000031820	458690		384.076	191.82	-4.13195	Âµm	Spot	Position	17	1000028776	654461		449.764	175.159	10.6923	Âµm	Spot	Position	5	1000016146	86878		310.212	164.965	16.1918	Âµm	Spot	Position	16	1000038647	669906		349.244	193.648	-14.3315	Âµm	Spot	Position	10	1000010212	261163
	144.043	7.57102	15.79	Âµm	Spot	Position	12	1000032240	459152		427.86	185.105	8.2157	Âµm	Spot	Position	17	1000029762	655419		525.699	240.97	-3.97599	Âµm	Spot	Position	5	1000016181	86903		397.053	103.891	13.7938	Âµm	Spot	Position	16	1000039010	670267		361.368	195.159	-12.207	Âµm	Spot	Position	10	1000010277	261205
	226.173	19.324	16.1968	Âµm	Spot	Position	12	1000032711	459624		498.68	229.315	10.3427	Âµm	Spot	Position	17	1000029846	655499		517.143	193.485	9.11734	Âµm	Spot	Position	5	1000016350	87076		394.389	136.944	16.5064	Âµm	Spot	Position	16	1000039102	670390		484.079	207.674	-9.10504	Âµm	Spot	Position	10	1000010833	261766
	498.498	8.20447	13.0796	Âµm	Spot	Position	12	1000034502	460897		616.929	218.53	2.63069	Âµm	Spot	Position	17	1000030705	656376		585.663	226.19	-1.81856	Âµm	Spot	Position	5	1000016433	87176		105.71	240.178	16.1416	Âµm	Spot	Position	16	1000041529	672875		452.128	179.166	-5.19121	Âµm	Spot	Position	10	1000010898	261828
	621.877	37.3694	12.3163	Âµm	Spot	Position	12	1000034912	461822		620.952	219.661	7.70576	Âµm	Spot	Position	17	1000030876	656542		590.13	221.568	0.603495	Âµm	Spot	Position	5	1000016515	87249		307.937	212.963	15.0976	Âµm	Spot	Position	16	1000042382	673805		536.148	170.372	-20	Âµm	Spot	Position	10	1000011120	261859
	177.221	107.675	16.0964	Âµm	Spot	Position	12	1000036498	463411		592.055	181.028	9.23643	Âµm	Spot	Position	17	1000030893	656558		639.48	179.748	4.89988	Âµm	Spot	Position	5	1000016591	87330		70.166	4.27753	-17.89	Âµm	Spot	Position	17	1000000291	676304		516.759	224.887	-12.6413	Âµm	Spot	Position	10	1000011231	262172
	391.963	144.911	13.9586	Âµm	Spot	Position	12	1000037386	464279		89.078	61.7727	13.9131	Âµm	Spot	Position	17	1000031515	657143		76.7297	21.1031	13.1141	Âµm	Spot	Position	5	1000016788	87491		225.538	4.55676	-4.76701	Âµm	Spot	Position	17	1000002228	678394		573.999	215.944	-4.88619	Âµm	Spot	Position	10	1000011390	262328
	374.631	128.617	15.3228	Âµm	Spot	Position	12	1000037414	464309		253.95	3.85316	14.3689	Âµm	Spot	Position	17	1000032411	658055		31.408	33.0052	15.9602	Âµm	Spot	Position	5	1000016822	87579		336.714	48.1681	-14.7413	Âµm	Spot	Position	17	1000003314	679632		657.083	230.623	-15.8453	Âµm	Spot	Position	10	1000011634	262581
	341.784	88.4768	20	Âµm	Spot	Position	12	1000037559	464447		534.911	37.412	16.5858	Âµm	Spot	Position	17	1000409409	659602		24.1569	74.5243	16.383	Âµm	Spot	Position	5	1000016876	87595		461.732	27.5059	-8.82651	Âµm	Spot	Position	17	1000004531	680683		590.493	238.454	-13.4284	Âµm	Spot	Position	10	1000011676	262635
	428.989	140.964	15.6507	Âµm	Spot	Position	12	1000037892	464815		93.4636	217.672	16.5849	Âµm	Spot	Position	17	1000038817	664620		65.3556	2.6535	16.5889	Âµm	Spot	Position	5	1000016810	87601		486.609	15.504	-7.30001	Âµm	Spot	Position	17	1000004489	680768		610.738	227.607	-10.712	Âµm	Spot	Position	10	1000043154	262666
	550.794	167.269	12.8015	Âµm	Spot	Position	12	1000041850	465187		292.905	231.021	15.754	Âµm	Spot	Position	17	1000039804	665503		142.779	38.0783	11.9574	Âµm	Spot	Position	5	1000017051	87811		546.989	39.8087	-19.1591	Âµm	Spot	Position	17	1000004862	681137		607.773	244.669	-10.7473	Âµm	Spot	Position	10	1000043138	262668
	592.582	143.164	15.1007	Âµm	Spot	Position	12	1000038834	465710		395.437	190.285	16.4338	Âµm	Spot	Position	17	1000040216	665940		143.756	54.7887	12.7672	Âµm	Spot	Position	5	1000017066	87829		544.994	21.9436	-18.3863	Âµm	Spot	Position	17	1000004877	681146		234.443	26.6731	-1.28241	Âµm	Spot	Position	10	1000012681	263705
	21.4934	187.789	12.9875	Âµm	Spot	Position	12	1000039211	466090		468.924	194.244	12.4385	Âµm	Spot	Position	17	1000029764	666240		239.151	52.1642	16.4745	Âµm	Spot	Position	5	1000017462	88182		535.515	11.3684	-11.02	Âµm	Spot	Position	17	1000004939	681371		216.416	43.218	-0.971766	Âµm	Spot	Position	10	1000012754	263712
	65.1076	239.613	14.8265	Âµm	Spot	Position	12	1000039231	466191		78.1598	12.7706	-11.0023	Âµm	Spot	Position	18	1000000432	668075		262.665	8.67779	11.9848	Âµm	Spot	Position	5	1000017611	88372		530.48	29.2886	-5.02566	Âµm	Spot	Position	17	1000005320	681610		344.638	43.8786	-0.853222	Âµm	Spot	Position	10	1000013597	264551
	129.792	188.806	16.2166	Âµm	Spot	Position	12	1000039746	466654		123.913	70.8564	-10.1299	Âµm	Spot	Position	18	1000001079	668825		407.137	73.737	14.46	Âµm	Spot	Position	5	1000017981	88703		611.946	50.2048	-18.3116	Âµm	Spot	Position	17	1000005604	681916		404.43	16.972	1.79406	Âµm	Spot	Position	10	1000013665	264630
	246.972	229.777	14.9636	Âµm	Spot	Position	12	1000040167	467083		171.736	30.2966	-18.3068	Âµm	Spot	Position	18	1000001673	669279		357.506	36.4354	16.2433	Âµm	Spot	Position	5	1000018000	88731		604.366	1.275	-17.4713	Âµm	Spot	Position	17	1000095583	681923		418.089	26.6347	1.27723	Âµm	Spot	Position	10	1000014077	265032
	405.493	178.107	16.4421	Âµm	Spot	Position	12	1000041083	467999		221.352	64.9386	-16.9959	Âµm	Spot	Position	18	1000001712	669305		388.199	74.9127	16.6362	Âµm	Spot	Position	5	1000018034	88762		158.783	134.03	-17.8897	Âµm	Spot	Position	17	1000006980	683430		557.971	54.4149	1.47961	Âµm	Spot	Position	10	1000014490	265500
	577.697	184.861	16.0506	Âµm	Spot	Position	12	1000042398	468900		273.471	49.9384	-13.7043	Âµm	Spot	Position	18	1000002454	670130		465.406	43.4591	15.2838	Âµm	Spot	Position	5	1000018279	89012		125.99	119.181	-12.6901	Âµm	Spot	Position	17	1000007295	683585		633.358	78.622	3.66743	Âµm	Spot	Position	10	1000015061	266047
	517.761	195.118	15.7276	Âµm	Spot	Position	12	1000041975	468902		308.866	9.00132	-7.86595	Âµm	Spot	Position	18	1000002768	670350		446.937	79.9773	16.6531	Âµm	Spot	Position	5	1000018341	89060		376.931	86.6088	-14.9647	Âµm	Spot	Position	17	1000009461	685830		82.8823	146.287	6.79613	Âµm	Spot	Position	10	1000015572	266505
	46.6759	37.9221	-7.7047	Âµm	Spot	Position	13	1000000581	470206		261.444	31.5812	-6.85217	Âµm	Spot	Position	18	1000002600	670406		580.132	76.1907	16.6422	Âµm	Spot	Position	5	1000018601	89334		498.565	134.26	-11.9941	Âµm	Spot	Position	17	1000010176	686738		122.603	123.285	-3.30133	Âµm	Spot	Position	10	1000015679	266643
	119.933	10.8764	-16.3254	Âµm	Spot	Position	13	1000000989	470626		489.234	7.34833	-16.7118	Âµm	Spot	Position	18	1000003930	671442		616.872	68.1053	13.6877	Âµm	Spot	Position	5	1000018830	89547		522.107	110.732	-10.3612	Âµm	Spot	Position	17	1000011185	687580		162.084	92.4451	8.56073	Âµm	Spot	Position	10	1000015975	266946
	290.461	66.9308	-16.1158	Âµm	Spot	Position	13	1000002429	472169		594.695	9.21202	-20	Âµm	Spot	Position	18	1000588660	672665		593.08	76.47	15.4068	Âµm	Spot	Position	5	1000018860	89567		254.986	223.003	-20	Âµm	Spot	Position	17	1000014478	691024		318.4	125.342	2.8739	Âµm	Spot	Position	10	1000016666	267651
	286.155	50.0015	-15.4949	Âµm	Spot	Position	13	1000002697	472203		246.107	164.284	-20	Âµm	Spot	Position	18	1000007630	675155		646.716	7.9989	16.1832	Âµm	Spot	Position	5	1000018866	89572		297.391	192.887	-9.42676	Âµm	Spot	Position	17	1000014886	691400		389.048	136.092	0.212849	Âµm	Spot	Position	10	1000017017	267983
	415.235	3.17776	-9.40114	Âµm	Spot	Position	13	1000003485	473238		216.616	128.284	-9.14972	Âµm	Spot	Position	18	1000007729	675479		600.886	80.1961	16.4916	Âµm	Spot	Position	5	1000018887	89595		316.033	230.645	-6.34943	Âµm	Spot	Position	17	1000014983	691524		542.609	129.533	-1.92851	Âµm	Spot	Position	10	1000017831	268752
	524.628	46.2041	-11.7312	Âµm	Spot	Position	13	1000004952	474634		200.73	139.825	-7.3282	Âµm	Spot	Position	18	1000008040	675561		96.9841	165.237	15.6972	Âµm	Spot	Position	5	1000019380	90129		401.079	171.188	-6.80385	Âµm	Spot	Position	17	1000015627	692225		538.658	155.239	-2.2495	Âµm	Spot	Position	10	1000017820	268756
	553.903	13.4363	-8.86854	Âµm	Spot	Position	13	1000004998	474735		355.113	120.924	-5.71593	Âµm	Spot	Position	18	1000009458	677055		119.073	154.102	17.1397	Âµm	Spot	Position	5	1000019546	90153		494.149	196.907	-15.3745	Âµm	Spot	Position	17	1000016144	692680		562.176	145.727	4.99375	Âµm	Spot	Position	10	1000017891	268881
	576.028	28.9146	-4.69681	Âµm	Spot	Position	13	1000005163	474879		504.032	117.147	-18.0575	Âµm	Spot	Position	18	1000010627	678098		408.2	129.193	13.7165	Âµm	Spot	Position	5	1000020159	90913		419.737	222.954	-8.75153	Âµm	Spot	Position	17	1000016203	692933		504.38	99.8005	7.07566	Âµm	Spot	Position	10	1000017965	268910
	611.888	61.8181	-15.8735	Âµm	Spot	Position	13	1000005506	475190		577.85	160.251	-8.02065	Âµm	Spot	Position	18	1000010845	678495		341.331	109.869	16.8274	Âµm	Spot	Position	5	1000043587	90975		551.47	223.456	-20	Âµm	Spot	Position	17	1000016771	693250		631.851	105.56	6.29718	Âµm	Spot	Position	10	1000018324	269247
	596.37	80.3797	-12.272	Âµm	Spot	Position	13	1000005659	475345		525.885	142.19	-4.57011	Âµm	Spot	Position	18	1000025579	678582		452.948	140.197	14.7223	Âµm	Spot	Position	5	1000020450	91189		18.0291	27.4305	5.40756	Âµm	Spot	Position	17	1000018245	694941		33.0919	229.323	-0.0527115	Âµm	Spot	Position	10	1000018575	269492
	639.349	65.6117	-8.76947	Âµm	Spot	Position	13	1000005726	475453		521.49	212.051	-20	Âµm	Spot	Position	18	1000016319	683660		534.935	92.0178	14.1996	Âµm	Spot	Position	5	1000020707	91457		47.8955	43.2224	8.40266	Âµm	Spot	Position	17	1000033143	695065		221.415	244.063	-3.7155	Âµm	Spot	Position	10	1000019401	270274
	660.191	54.0439	-8.11267	Âµm	Spot	Position	13	1000005724	475488		632.438	226.697	-20	Âµm	Spot	Position	18	1000017056	684354		550.121	105.545	16.3242	Âµm	Spot	Position	5	1000044117	91498		85.0893	26.7964	-0.302502	Âµm	Spot	Position	17	1000018812	695341		193.351	242.918	4.04185	Âµm	Spot	Position	10	1000019612	270471
	288.144	92.7692	-20	Âµm	Spot	Position	13	1000008191	477936		638.162	223.182	-4.97104	Âµm	Spot	Position	18	1000017595	684873		505.733	132.034	16.5084	Âµm	Spot	Position	5	1000020796	91530		300.442	46.1657	10.0212	Âµm	Spot	Position	17	1000020476	697067		416.101	217.027	6.95863	Âµm	Spot	Position	10	1000020529	271398
	286.519	155.808	-17.2676	Âµm	Spot	Position	13	1000008340	478183		81.3589	32.949	6.46947	Âµm	Spot	Position	18	1000018470	685261		628.9	167.24	13.2101	Âµm	Spot	Position	5	1000020981	91726		409.203	10.9192	3.02676	Âµm	Spot	Position	17	1000020825	697406		376.649	208.077	9.83786	Âµm	Spot	Position	10	1000020550	271471
	327.331	99.9151	-10.6911	Âµm	Spot	Position	13	1000008595	478379		93.3787	35.485	7.29117	Âµm	Spot	Position	18	1000018575	685860		622.607	135.828	16.5736	Âµm	Spot	Position	5	1000021064	91810		467.238	18.6881	0.616455	Âµm	Spot	Position	17	1000021328	697936		469.006	182.494	-0.955593	Âµm	Spot	Position	10	1000020649	271564
	327.56	144.967	-9.48727	Âµm	Spot	Position	13	1000008654	478472		128.476	81.719	7.10892	Âµm	Spot	Position	18	1000018591	685877		628.779	144.16	16.5255	Âµm	Spot	Position	5	1000021065	91812		73.7229	151.005	1.15657	Âµm	Spot	Position	17	1000068250	699823		457.538	206.381	8.73928	Âµm	Spot	Position	10	1000020916	271798
	351.064	92.1892	-9.53558	Âµm	Spot	Position	13	1000009334	479142		360.818	28.3019	-1.18963	Âµm	Spot	Position	18	1000003569	687370		20.5529	170.731	14.9224	Âµm	Spot	Position	5	1000021288	92026		47.8837	131.673	8.21796	Âµm	Spot	Position	17	1000023550	700132		519.792	238.085	-2.46846	Âµm	Spot	Position	10	1000021027	271925
	341.752	88.344	-5.16954	Âµm	Spot	Position	13	1000009513	479326		574.044	62.1427	3.29306	Âµm	Spot	Position	18	1000021416	688730		68.0513	202.423	16.1136	Âµm	Spot	Position	5	1000021316	92055		227.954	131.839	8.84244	Âµm	Spot	Position	17	1000024894	701494		528.887	239.025	7.15283	Âµm	Spot	Position	10	1000021283	272144
	489.181	99.4554	-7.58859	Âµm	Spot	Position	13	1000010182	479933		571.522	10.914	3.76808	Âµm	Spot	Position	18	1000021268	688740		1.275	221.022	15.6593	Âµm	Spot	Position	5	1000021297	92059		263.214	105.929	-4.28591	Âµm	Spot	Position	17	1000025057	701600		513.498	102.454	16.2053	Âµm	Spot	Position	10	1000027428	278255
	606.266	90.9426	-11.6833	Âµm	Spot	Position	13	1000011457	481235		55.2933	86.8616	-2.40454	Âµm	Spot	Position	18	1000022291	689693		140.642	228.079	15.6661	Âµm	Spot	Position	5	1000021589	92330		385.332	105.312	9.8784	Âµm	Spot	Position	17	1000026224	702772		606.876	132.524	11.9745	Âµm	Spot	Position	10	1000027707	278519
	35.8552	241.812	-8.28522	Âµm	Spot	Position	13	1000012219	482153		73.4299	116.534	7.31076	Âµm	Spot	Position	18	1000022646	690010		213.06	207.805	12.0515	Âµm	Spot	Position	5	1000021801	92547		477.893	89.743	-0.14971	Âµm	Spot	Position	17	1000026437	702980		583.525	133.852	16.0787	Âµm	Spot	Position	10	1000027438	278652
	141.204	241.718	-13.1012	Âµm	Spot	Position	13	1000012909	482705		35.185	86.7826	10.1345	Âµm	Spot	Position	18	1000022698	690093		191.057	186.979	14.2079	Âµm	Spot	Position	5	1000021830	92574		434.605	157.729	6.00112	Âµm	Spot	Position	17	1000026712	703236		249.893	203.89	13.0584	Âµm	Spot	Position	10	1000029224	279713
	201.431	217.743	-17.6402	Âµm	Spot	Position	13	1000013362	483240		43.0462	100.356	10.1492	Âµm	Spot	Position	18	1000022703	690096		190.283	199.492	16.2919	Âµm	Spot	Position	5	1000021879	92612		527.885	101.005	11.2675	Âµm	Spot	Position	17	1000027488	704067		323.042	186.737	13.5396	Âµm	Spot	Position	10	1000029241	280098
	234.455	214.72	-16.1957	Âµm	Spot	Position	13	1000013513	483290		168.687	123.721	3.40588	Âµm	Spot	Position	18	1000023592	691053		175.166	233.95	16.6267	Âµm	Spot	Position	5	1000021889	92642		26.3486	216.159	2.08908	Âµm	Spot	Position	17	1000028460	704970		549.376	230.397	15.9746	Âµm	Spot	Position	10	1000030452	281261
	195.266	180.736	-12.5745	Âµm	Spot	Position	13	1000013661	483398		263.12	121.145	1.00234	Âµm	Spot	Position	18	1000024028	691567		299.458	169.516	16.1208	Âµm	Spot	Position	5	1000022139	92884		11.1716	187.301	4.18514	Âµm	Spot	Position	17	1000028483	705038		193.994	40.3774	-20	Âµm	Spot	Position	11	1000001093	282997
	194.055	202.695	-5.69332	Âµm	Spot	Position	13	1000013847	483641		270.372	84.8835	6.30063	Âµm	Spot	Position	18	1000024211	691717		400.856	193.286	16.7129	Âµm	Spot	Position	5	1000022487	93220		16.1634	238.186	3.9691	Âµm	Spot	Position	17	1000028512	705060		196.681	64.316	-16.2891	Âµm	Spot	Position	11	1000001210	283129
	270.225	167.578	-17.4292	Âµm	Spot	Position	13	1000014160	483951		366.43	84.4637	2.41499	Âµm	Spot	Position	18	1000024630	692193		446.675	237.816	14.9313	Âµm	Spot	Position	5	1000022699	93438		267.322	191.568	-3.62701	Âµm	Spot	Position	17	1000030023	706602		214.478	73.2545	-12.3546	Âµm	Spot	Position	11	1000001310	283196
	548.599	203.854	-20	Âµm	Spot	Position	13	1000016101	485855		342.325	150.67	8.12308	Âµm	Spot	Position	18	1000024884	692406		420.215	171.549	16.3049	Âµm	Spot	Position	5	1000022735	93440		298.357	188.707	-2.70707	Âµm	Spot	Position	17	1000030111	706640		250.141	71.1606	-10.3172	Âµm	Spot	Position	11	1000001349	283232
	582.217	220.854	-6.70784	Âµm	Spot	Position	13	1000017391	486381		507.074	86.451	3.14866	Âµm	Spot	Position	18	1000025791	693361		484.14	188.058	16.2124	Âµm	Spot	Position	5	1000022709	93447		468.757	206.078	6.46799	Âµm	Spot	Position	17	1000031698	708281		189.95	23.7258	-6.94859	Âµm	Spot	Position	11	1000001393	283302
	646.049	202.893	-13.0624	Âµm	Spot	Position	13	1000017054	486867		638.75	128.1	-1.80168	Âµm	Spot	Position	18	1000026211	693736		449.159	190.553	16.6019	Âµm	Spot	Position	5	1000022710	93464		9.72063	33.385	16.228	Âµm	Spot	Position	17	1000033294	709860		291.612	54.878	-20	Âµm	Spot	Position	11	1000252116	283483
	31.5748	23.447	2.16186	Âµm	Spot	Position	13	1000017628	487389		642.458	114.313	7.4625	Âµm	Spot	Position	18	1000026403	694048		424.738	205.658	16.5434	Âµm	Spot	Position	5	1000022747	93465		232.584	51.7201	12.8951	Âµm	Spot	Position	17	1000034140	710747		333.443	83.3634	-13.9555	Âµm	Spot	Position	11	1000001735	283627
	5.46083	23.983	7.39395	Âµm	Spot	Position	13	1000017828	487563		260.493	215.912	-0.219997	Âµm	Spot	Position	18	1000028393	696117		530.4	227.603	12.3895	Âµm	Spot	Position	5	1000022923	93627		504.331	6.66628	11.8723	Âµm	Spot	Position	17	1000036035	712649		293.069	44.3882	-10.7027	Âµm	Spot	Position	11	1000001758	283681
	117.335	12.699	1.61316	Âµm	Spot	Position	13	1000018225	487976		384.004	191.836	-4.08422	Âµm	Spot	Position	18	1000028776	696499		562.284	187.898	14.5792	Âµm	Spot	Position	5	1000022959	93666		613.189	50.3229	16.4997	Âµm	Spot	Position	17	1000036657	713308		317.958	59.8777	-8.59281	Âµm	Spot	Position	11	1000001829	283727
	231.86	52.0842	2.41913	Âµm	Spot	Position	13	1000018811	488589		427.858	185.106	8.10199	Âµm	Spot	Position	18	1000029762	697479		611.397	190.396	12.8427	Âµm	Spot	Position	5	1000023187	93919		317.807	108.161	15.468	Âµm	Spot	Position	17	1000038500	715216		253.196	66.7075	-9.40572	Âµm	Spot	Position	11	1000001808	283730
	393.667	38.1522	5.0014	Âµm	Spot	Position	13	1000020139	489936		498.66	229.282	10.1407	Âµm	Spot	Position	18	1000029846	697565		622.754	233.831	16.13	Âµm	Spot	Position	5	1000023269	93983		310.203	165.026	15.9692	Âµm	Spot	Position	17	1000038647	715270		364.688	10.9965	-20	Âµm	Spot	Position	11	1000001943	283842
	472.826	4.62687	0.224623	Âµm	Spot	Position	13	1000020465	490318		617.017	218.655	2.74552	Âµm	Spot	Position	18	1000030705	698408		587.962	170.08	16.5758	Âµm	Spot	Position	5	1000023240	93989		397.024	103.931	13.2813	Âµm	Spot	Position	17	1000039010	715620		340.593	70.1314	-8.51351	Âµm	Spot	Position	11	1000002310	284202
	527.218	56.4264	-2.25501	Âµm	Spot	Position	13	1000021058	490847		620.915	219.623	7.69134	Âµm	Spot	Position	18	1000030876	698566		25.3112	66.7792	-16.1835	Âµm	Spot	Position	6	1000000253	94383		394.506	136.955	16.1255	Âµm	Spot	Position	17	1000039102	715734		361.99	68.0865	-5.60993	Âµm	Spot	Position	11	1000002379	284263
	536.059	63.8617	7.01184	Âµm	Spot	Position	13	1000021440	491174		592.022	180.995	9.13049	Âµm	Spot	Position	18	1000030893	698584		44.7099	58.3039	-15.0106	Âµm	Spot	Position	6	1000000236	94408		105.953	240.173	16.3163	Âµm	Spot	Position	17	1000041529	718179		474.554	42.8573	-13.0698	Âµm	Spot	Position	11	1000002736	284602
	654.737	44.8568	6.41702	Âµm	Spot	Position	13	1000022081	491716		89.0667	61.8052	13.6351	Âµm	Spot	Position	18	1000031515	699246		26.0237	7.65049	-14.3767	Âµm	Spot	Position	6	1000000242	94418		308.068	212.738	15.8196	Âµm	Spot	Position	17	1000042382	719108		452.932	34.9792	-9.27507	Âµm	Spot	Position	11	1000002816	284684
	110.583	99.5422	1.59466	Âµm	Spot	Position	13	1000023069	492803		253.985	3.80405	14.2332	Âµm	Spot	Position	18	1000032411	700158		52.1978	68.1152	-10.7615	Âµm	Spot	Position	6	1000000304	94478		225.542	4.69234	-4.7478	Âµm	Spot	Position	18	1000002228	723467		486.803	58.9858	-8.92354	Âµm	Spot	Position	11	1000002820	284687
	294.49	121.123	9.70244	Âµm	Spot	Position	13	1000024484	494360		534.908	37.4828	16.5612	Âµm	Spot	Position	18	1000409409	701686		67.664	35.4232	-6.96714	Âµm	Spot	Position	6	1000000398	94555		336.823	48.1819	-14.2402	Âµm	Spot	Position	18	1000003314	724710		457	30.8062	-7.59096	Âµm	Spot	Position	11	1000002836	284708
	409.365	147.058	8.03764	Âµm	Spot	Position	13	1000025221	494878		93.3607	216.904	16.601	Âµm	Spot	Position	18	1000038817	706640		132.065	9.29731	-20	Âµm	Spot	Position	6	1000000461	94623		461.638	27.7436	-9.25736	Âµm	Spot	Position	18	1000004531	725699		530.972	64.2232	-20	Âµm	Spot	Position	11	1000003087	284978
	34.3603	174.832	6.93478	Âµm	Spot	Position	13	1000027393	497271		292.798	231.069	15.5694	Âµm	Spot	Position	18	1000039804	707515		158.74	70.0305	-12.913	Âµm	Spot	Position	6	1000000710	94866		486.664	15.6278	-8.08878	Âµm	Spot	Position	18	1000004489	725736		578.599	40.3101	-15.8611	Âµm	Spot	Position	11	1000003187	285078
	123.6	188.528	5.63895	Âµm	Spot	Position	13	1000028015	497793		395.423	190.316	16.122	Âµm	Spot	Position	18	1000040216	707959		121.722	65.7909	-8.36319	Âµm	Spot	Position	6	1000000803	94932		544.89	22.1008	-20	Âµm	Spot	Position	18	1000004877	725932		569.83	79.6703	-11.0738	Âµm	Spot	Position	11	1000003305	285204
	160.032	240.036	7.43426	Âµm	Spot	Position	13	1000028096	497871		468.76	194.052	13.1445	Âµm	Spot	Position	18	1000029764	708290		145.957	72.2779	-5.86648	Âµm	Spot	Position	6	1000000831	94962		546.974	39.6274	-18.2431	Âµm	Spot	Position	18	1000004862	726137		602.814	50.7101	-20	Âµm	Spot	Position	11	1000003569	285452
	230.676	216.171	8.37144	Âµm	Spot	Position	13	1000028709	498438		78.0247	12.8564	-10.828	Âµm	Spot	Position	19	1000000432	710014		190.784	41.9872	-20	Âµm	Spot	Position	6	1000000930	95060		535.495	11.379	-11.0471	Âµm	Spot	Position	18	1000004939	726359		614.04	16.2592	-18.7535	Âµm	Spot	Position	11	1000003493	285544
	213.035	196.416	9.26542	Âµm	Spot	Position	13	1000040155	498467		124.035	70.8327	-10.1627	Âµm	Spot	Position	19	1000001079	710825		242.249	5.02778	-17.1975	Âµm	Spot	Position	6	1000001046	95153		530.421	29.2713	-4.83956	Âµm	Spot	Position	18	1000005320	726602		596.424	24.8065	-6.50267	Âµm	Spot	Position	11	1000003871	285796
	177.082	216.479	10.5807	Âµm	Spot	Position	13	1000028670	498538		171.666	30.2774	-18.3024	Âµm	Spot	Position	19	1000001673	711284		187.493	60.8839	-14.1818	Âµm	Spot	Position	6	1000001075	95209		604.539	1.275	-18.1077	Âµm	Spot	Position	18	1000095583	726884		73.3485	127.629	-20	Âµm	Spot	Position	11	1000066781	285959
	282.535	172.726	7.27897	Âµm	Spot	Position	13	1000029211	498911		221.339	64.9943	-17.1516	Âµm	Spot	Position	19	1000001712	711305		241.777	72.7724	-11.4897	Âµm	Spot	Position	6	1000001098	95255		611.926	50.2656	-17.9748	Âµm	Spot	Position	18	1000005604	726894		38.2129	108.976	-7.33194	Âµm	Spot	Position	11	1000004398	286290
	334.311	188.502	7.64055	Âµm	Spot	Position	13	1000029834	499512		273.46	49.9339	-13.801	Âµm	Spot	Position	19	1000002454	712160		211.75	58.531	-9.23663	Âµm	Spot	Position	6	1000001148	95283		158.743	133.827	-17.3624	Âµm	Spot	Position	18	1000006980	728439		125.201	124.991	-20	Âµm	Spot	Position	11	1000004547	286449
	427.098	183.37	-2.34932	Âµm	Spot	Position	13	1000030101	499739		308.867	9.02639	-8.04653	Âµm	Spot	Position	19	1000002768	712358		191.612	2.44179	-7.34764	Âµm	Spot	Position	6	1000001197	95301		126.079	119.212	-13.1832	Âµm	Spot	Position	18	1000007295	728576		123.943	130.145	-9.59294	Âµm	Spot	Position	11	1000004836	286722
	535.278	180.571	7.34498	Âµm	Spot	Position	13	1000030964	500666		260.747	31.7544	-5.99224	Âµm	Spot	Position	19	1000002600	712451		297.045	70.5282	-20	Âµm	Spot	Position	6	1000001357	95489		377.357	86.5698	-14.0679	Âµm	Spot	Position	18	1000009461	730822		191.967	149.872	-9.65408	Âµm	Spot	Position	11	1000005451	287234
	503.932	190.804	9.74973	Âµm	Spot	Position	13	1000031079	500758		487.025	6.86705	-17.1715	Âµm	Spot	Position	19	1000003930	713529		325.55	48.1509	-13.8415	Âµm	Spot	Position	6	1000001450	95604		498.438	134.376	-11.9789	Âµm	Spot	Position	18	1000010176	731636		273.442	122.989	-5.88628	Âµm	Spot	Position	11	1000005963	287891
	66.5577	33.2171	16.0033	Âµm	Spot	Position	13	1000031820	501543		594.799	9.21902	-20	Âµm	Spot	Position	19	1000588660	714812		255.72	50.849	-9.33582	Âµm	Spot	Position	6	1000001567	95713		522.097	110.77	-10.8182	Âµm	Spot	Position	18	1000011185	732419		361.293	147.174	-20	Âµm	Spot	Position	11	1000006176	288073
	143.938	7.65138	15.1776	Âµm	Spot	Position	13	1000032240	501975		246.196	164.385	-20	Âµm	Spot	Position	19	1000007630	717261		365.213	34.201	-19.176	Âµm	Spot	Position	6	1000001836	95996		254.76	223.103	-20	Âµm	Spot	Position	18	1000014478	735852		378.576	145.325	-13.9298	Âµm	Spot	Position	11	1000006324	288203
	226.146	19.2947	16.3342	Âµm	Spot	Position	13	1000032711	502482		216.541	128.136	-8.81955	Âµm	Spot	Position	19	1000007729	717606		337.009	27.1483	-15.7557	Âµm	Spot	Position	6	1000001859	96036		297.415	192.953	-9.52136	Âµm	Spot	Position	18	1000014886	736187		333.776	111.989	-5.14449	Âµm	Spot	Position	11	1000016520	288396
	497.905	7.79496	12.317	Âµm	Spot	Position	13	1000034502	503730		200.679	139.81	-7.39256	Âµm	Spot	Position	19	1000008040	717686		397.206	53.9875	-15.1751	Âµm	Spot	Position	6	1000001892	96061		316.164	230.768	-6.34486	Âµm	Spot	Position	18	1000014983	736335		424.466	143.606	-20	Âµm	Spot	Position	11	1000006653	288558
	621.796	37.3257	12.8284	Âµm	Spot	Position	13	1000034912	504695		355.097	120.918	-5.79597	Âµm	Spot	Position	19	1000009458	719218		345.144	54.5053	-14.2434	Âµm	Spot	Position	6	1000001879	96084		401.146	171.083	-6.84845	Âµm	Spot	Position	18	1000015627	737006		457.526	107.294	-12.5005	Âµm	Spot	Position	11	1000006817	288731
	177.21	107.8	16.1837	Âµm	Spot	Position	13	1000036498	506275		504.06	117.063	-17.956	Âµm	Spot	Position	19	1000010627	720267		360.024	25.9704	-7.71633	Âµm	Spot	Position	6	1000002004	96190		494.127	196.944	-15.9013	Âµm	Spot	Position	18	1000016144	737420		473.86	132.76	-9.87002	Âµm	Spot	Position	11	1000006823	288800
	391.989	144.907	14.0565	Âµm	Spot	Position	13	1000037386	507153		578.053	160.625	-7.31445	Âµm	Spot	Position	19	1000010845	720703		368.248	47.4564	-6.03878	Âµm	Spot	Position	6	1000002062	96235		419.383	222.846	-8.60941	Âµm	Spot	Position	18	1000016203	737678		489.258	107.545	-8.11184	Âµm	Spot	Position	11	1000006925	288848
	373.91	128.618	15.7607	Âµm	Spot	Position	13	1000037414	507221		526.011	142.268	-4.76719	Âµm	Spot	Position	19	1000025579	720775		437.754	15.7151	-20	Âµm	Spot	Position	6	1000002110	96292		551.238	223.599	-20	Âµm	Spot	Position	18	1000016771	738027		570.254	107.087	-20	Âµm	Spot	Position	11	1000007077	288990
	341.885	88.2004	20	Âµm	Spot	Position	13	1000037559	507314		520.357	211.406	-20	Âµm	Spot	Position	19	1000016319	725994		486.604	71.5548	-17.7964	Âµm	Spot	Position	6	1000002227	96432		18.1685	27.2194	5.04374	Âµm	Spot	Position	18	1000018245	739676		517.589	88.8706	-15.3554	Âµm	Spot	Position	11	1000007298	289210
	429.036	140.958	15.2804	Âµm	Spot	Position	13	1000037892	507656		632.425	226.787	-20	Âµm	Spot	Position	19	1000017056	726711		455.436	21.6315	-14.2607	Âµm	Spot	Position	6	1000002294	96481		47.9536	43.1083	8.75641	Âµm	Spot	Position	18	1000033143	739851		533.924	118.603	-7.86582	Âµm	Spot	Position	11	1000007461	289352
	592.52	143.189	15.0945	Âµm	Spot	Position	13	1000038834	508590		638.132	223.159	-4.94269	Âµm	Spot	Position	19	1000017595	727232		442.476	22.752	-12.1505	Âµm	Spot	Position	6	1000002318	96523		85.1145	26.8236	-0.457249	Âµm	Spot	Position	18	1000018812	740139		612.52	119.663	-16.2127	Âµm	Spot	Position	11	1000007756	289669
	21.4776	187.824	12.717	Âµm	Spot	Position	13	1000039211	508983		80.862	31.8161	6.07766	Âµm	Spot	Position	19	1000018470	727608		419.502	80.6664	-12.49	Âµm	Spot	Position	6	1000002291	96530		300.462	46.2375	10.2415	Âµm	Spot	Position	18	1000020476	741855		641.419	103.431	-10.3661	Âµm	Spot	Position	11	1000007839	289821
	65.1666	239.996	14.7922	Âµm	Spot	Position	13	1000039231	509072		93.3601	35.437	7.19799	Âµm	Spot	Position	19	1000018575	728194		419.243	6.39238	-9.47375	Âµm	Spot	Position	6	1000002388	96553		409.328	11.0295	2.81376	Âµm	Spot	Position	18	1000020825	742205		34.7508	215.24	-20	Âµm	Spot	Position	11	1000008107	290084
	129.794	188.748	16.1801	Âµm	Spot	Position	13	1000039746	509558		128.426	81.6674	7.15753	Âµm	Spot	Position	19	1000018591	728219		486.937	64.1963	-8.80283	Âµm	Spot	Position	6	1000002382	96565		467.255	18.5959	0.663515	Âµm	Spot	Position	18	1000021328	742762		74.8402	223.089	-18.595	Âµm	Spot	Position	11	1000008127	290159
	246.895	229.763	14.7736	Âµm	Spot	Position	13	1000040167	509987		361.035	28.3772	-1.20858	Âµm	Spot	Position	19	1000003569	729541		495.096	27.969	-5.84285	Âµm	Spot	Position	6	1000002417	96606		74.7592	149.96	-0.392361	Âµm	Spot	Position	18	1000068250	744594		23.3468	214.409	-10.5692	Âµm	Spot	Position	11	1000008265	290279
	405.223	178.175	16.515	Âµm	Spot	Position	13	1000041083	510911		574.042	62.1111	3.12838	Âµm	Spot	Position	19	1000021416	730847		527.817	21.9079	-12.1001	Âµm	Spot	Position	6	1000002710	96904		48.0597	131.723	8.16061	Âµm	Spot	Position	18	1000023550	744907		168.532	195.358	-15.3744	Âµm	Spot	Position	11	1000009269	291227
	550.77	167.473	12.2577	Âµm	Spot	Position	13	1000041850	511665		571.519	10.9521	3.79024	Âµm	Spot	Position	19	1000021268	730862		535.234	11.4247	-5.22093	Âµm	Spot	Position	6	1000002835	97019		227.925	131.866	8.85102	Âµm	Spot	Position	18	1000024894	746283		214.373	227.874	-14.3817	Âµm	Spot	Position	11	1000009279	291258
	577.255	185.572	15.7083	Âµm	Spot	Position	13	1000042398	511785		55.2927	86.9496	-2.34141	Âµm	Spot	Position	19	1000022291	731794		618.959	41.7703	-20	Âµm	Spot	Position	6	1000003009	97124		263.15	105.929	-4.14994	Âµm	Spot	Position	18	1000025057	746376		329.71	175.847	-13.892	Âµm	Spot	Position	11	1000009818	291723
	517.773	195.053	15.8867	Âµm	Spot	Position	13	1000041975	511793		73.3113	116.475	7.85246	Âµm	Spot	Position	19	1000022646	732143		606.416	30.9879	-15.5427	Âµm	Spot	Position	6	1000003030	97234		385.431	105.29	9.84893	Âµm	Spot	Position	18	1000026224	747571		335.442	211.991	-20	Âµm	Spot	Position	11	1000010064	292071
	28.7481	4.03582	-9.48697	Âµm	Spot	Position	14	1000000505	513013		35.186	86.8246	9.99234	Âµm	Spot	Position	19	1000022698	732196		15.594	113.492	-15.7929	Âµm	Spot	Position	6	1000003473	97653		477.897	89.7363	0.0069809	Âµm	Spot	Position	18	1000026437	747777		337.412	192.879	-18.2174	Âµm	Spot	Position	11	1000010188	292184
	46.8047	38.1819	-8.65465	Âµm	Spot	Position	14	1000000581	513030		43.0696	100.257	10.1718	Âµm	Spot	Position	19	1000022703	732203		43.4865	100.704	-13.0243	Âµm	Spot	Position	6	1000003489	97715		434.612	157.547	6.1367	Âµm	Spot	Position	18	1000026712	748038		413.687	242.631	-16.1897	Âµm	Spot	Position	11	1000010204	292216
	119.923	10.7655	-16.0183	Âµm	Spot	Position	14	1000000989	513501		168.728	123.725	3.4401	Âµm	Spot	Position	19	1000023592	733077		67.3399	142.984	-8.27302	Âµm	Spot	Position	6	1000003630	97809		527.959	101.149	11.2937	Âµm	Spot	Position	18	1000027488	748849		349.385	193.722	-14.1662	Âµm	Spot	Position	11	1000010212	292252
	285.903	50.6672	-15.7383	Âµm	Spot	Position	14	1000002697	515148		263.096	121.162	0.948193	Âµm	Spot	Position	19	1000024028	733602		30.283	159.84	-7.27693	Âµm	Spot	Position	6	1000003622	97828		26.2399	216.013	2.67345	Âµm	Spot	Position	18	1000028460	749836		361.273	195.202	-12.1324	Âµm	Spot	Position	11	1000010277	292293
	290.55	66.1439	-15.9301	Âµm	Spot	Position	14	1000002429	515160		270.434	84.8545	6.26022	Âµm	Spot	Position	19	1000024211	733782		19.317	113.84	-4.56304	Âµm	Spot	Position	6	1000003646	97850		11.1093	187.271	4.34873	Âµm	Spot	Position	18	1000028483	749863		484.357	207.493	-8.64902	Âµm	Spot	Position	11	1000010833	292850
	415.227	3.1797	-9.36392	Âµm	Spot	Position	14	1000003485	516153		366.508	84.4464	2.4357	Âµm	Spot	Position	19	1000024630	734219		119.472	153.849	-20	Âµm	Spot	Position	6	1000003809	98007		16.0002	238.271	4.16259	Âµm	Spot	Position	18	1000028512	749892		452.116	179.127	-5.23269	Âµm	Spot	Position	11	1000010898	292923
	524.748	46.2382	-11.4833	Âµm	Spot	Position	14	1000004952	517624		342.344	150.712	8.1724	Âµm	Spot	Position	19	1000024884	734468		169.057	88.6551	-20	Âµm	Spot	Position	6	1000004062	98297		298.245	188.592	-2.74136	Âµm	Spot	Position	18	1000030111	751448		536.333	170.291	-20	Âµm	Spot	Position	11	1000011120	292942
	553.735	12.8283	-7.92133	Âµm	Spot	Position	14	1000004998	517725		507.044	86.4589	3.22219	Âµm	Spot	Position	19	1000025791	735394		223.969	150.084	-16.549	Âµm	Spot	Position	6	1000004249	98496		267.249	191.348	-2.48447	Âµm	Spot	Position	18	1000030023	751485		516.871	224.855	-12.3405	Âµm	Spot	Position	11	1000011231	293278
	611.872	61.7969	-15.5514	Âµm	Spot	Position	14	1000005506	518174		638.457	127.956	-2.01388	Âµm	Spot	Position	19	1000026211	735754		222.081	133.346	-9.16524	Âµm	Spot	Position	6	1000004366	98620		468.766	205.909	6.2597	Âµm	Spot	Position	18	1000031698	753088		574.005	215.825	-5.12906	Âµm	Spot	Position	11	1000011390	293439
	596.436	81.0211	-12.1505	Âµm	Spot	Position	14	1000005659	518342		642.465	113.816	7.58819	Âµm	Spot	Position	19	1000026403	736107		260.699	106.139	-20	Âµm	Spot	Position	6	1000004460	98691		9.51698	33.3084	16.4487	Âµm	Spot	Position	18	1000033294	754653		657.083	230.626	-15.5746	Âµm	Spot	Position	11	1000011634	293683
	639.415	65.6358	-8.61829	Âµm	Spot	Position	14	1000005726	518450		260.515	215.959	-0.387289	Âµm	Spot	Position	19	1000028393	738022		301.747	91.7822	-16.3326	Âµm	Spot	Position	6	1000004608	98832		232.596	51.7943	12.9423	Âµm	Spot	Position	18	1000034140	755537		590.583	238.94	-13.457	Âµm	Spot	Position	11	1000011676	293736
	660.151	53.5059	-7.82087	Âµm	Spot	Position	14	1000005724	518484		383.992	191.855	-4.23952	Âµm	Spot	Position	19	1000028776	738422		398.329	127.202	-20	Âµm	Spot	Position	6	1000004951	99122		504.188	6.76142	11.8661	Âµm	Spot	Position	18	1000036035	757499		610.085	227.842	-11.0227	Âµm	Spot	Position	11	1000043154	293767
	288.299	92.966	-20	Âµm	Spot	Position	14	1000008191	520940		427.822	185.116	8.24662	Âµm	Spot	Position	19	1000029762	739396		386.496	124.694	-10.9628	Âµm	Spot	Position	6	1000005146	99330		613.233	50.3106	16.477	Âµm	Spot	Position	18	1000036657	758168		607.511	244.34	-10.5479	Âµm	Spot	Position	11	1000043138	293770
	286.588	156.561	-18.1942	Âµm	Spot	Position	14	1000008340	521155		498.686	229.293	10.1758	Âµm	Spot	Position	19	1000029846	739480		475.343	122.013	-20	Âµm	Spot	Position	6	1000005320	99514		317.71	108.24	15.5594	Âµm	Spot	Position	18	1000038500	760158		234.431	26.9422	-0.779007	Âµm	Spot	Position	11	1000012681	294794
	327.353	99.8769	-10.636	Âµm	Spot	Position	14	1000008595	521370		616.978	218.6	2.82062	Âµm	Spot	Position	19	1000030705	740313		426.655	84.928	-16.3539	Âµm	Spot	Position	6	1000005448	99629		310.238	165.007	16.2536	Âµm	Spot	Position	18	1000038647	760191		216.364	43.3446	-0.805862	Âµm	Spot	Position	11	1000012754	294799
	327.631	144.985	-9.42545	Âµm	Spot	Position	14	1000008654	521469		620.917	219.622	7.50701	Âµm	Spot	Position	19	1000030876	740490		451.869	119.005	-15.8054	Âµm	Spot	Position	6	1000005459	99633		397.021	103.889	13.6263	Âµm	Spot	Position	18	1000039010	760550		344.671	43.6964	-0.572716	Âµm	Spot	Position	11	1000013597	295683
	349.917	92.8148	-8.59089	Âµm	Spot	Position	14	1000009334	522183		592.08	181.091	8.94432	Âµm	Spot	Position	19	1000030893	740510		488.52	153.401	-15.2202	Âµm	Spot	Position	6	1000005468	99660		394.484	136.928	16.4196	Âµm	Spot	Position	18	1000039102	760643		404.511	17.0164	1.89178	Âµm	Spot	Position	11	1000013665	295750
	341.733	88.3747	-5.39475	Âµm	Spot	Position	14	1000009513	522330		89.2384	61.8139	13.4915	Âµm	Spot	Position	19	1000031515	741135		431.79	122.852	-10.4623	Âµm	Spot	Position	6	1000005543	99721		105.894	240.141	16.1522	Âµm	Spot	Position	18	1000041529	763101		418.123	26.7233	1.34509	Âµm	Spot	Position	11	1000014077	296143
	489.119	99.4834	-7.30184	Âµm	Spot	Position	14	1000010182	522995		253.934	3.8138	14.2175	Âµm	Spot	Position	19	1000032411	742043		474.536	158.87	-5.17206	Âµm	Spot	Position	6	1000005638	99817		307.991	212.931	15.2338	Âµm	Spot	Position	18	1000042382	763999		558.045	54.708	1.67932	Âµm	Spot	Position	11	1000014490	296647
	606.266	90.9466	-11.5532	Âµm	Spot	Position	14	1000011457	524265		534.965	37.4427	16.6002	Âµm	Spot	Position	19	1000409409	743543		554.392	86.71	-20	Âµm	Spot	Position	6	1000005643	99819		70.1252	4.38995	-16.6661	Âµm	Spot	Position	19	1000000291	766572		633.419	78.5547	3.73369	Âµm	Spot	Position	11	1000015061	297153
	35.6188	241.719	-8.82147	Âµm	Spot	Position	14	1000012219	525161		93.1061	216.166	16.5573	Âµm	Spot	Position	19	1000038817	748384		531.611	134.449	-20	Âµm	Spot	Position	6	1000005735	99898		225.602	4.72015	-4.96464	Âµm	Spot	Position	19	1000002228	768574		82.8875	146.281	7.32597	Âµm	Spot	Position	11	1000015572	297664
	141.191	241.807	-13.2241	Âµm	Spot	Position	14	1000012909	525758		292.847	230.941	15.8434	Âµm	Spot	Position	19	1000039804	749255		550.2	143.271	-18.2632	Âµm	Spot	Position	6	1000005816	99985		336.75	48.1643	-14.5161	Âµm	Spot	Position	19	1000003314	769774		122.737	123.551	-2.49013	Âµm	Spot	Position	11	1000015679	297808
	201.388	217.722	-17.5869	Âµm	Spot	Position	14	1000013362	526288		395.418	190.294	16.3888	Âµm	Spot	Position	19	1000040216	749657		553.067	116.19	-14.4946	Âµm	Spot	Position	6	1000005872	100043		461.603	27.9691	-9.29121	Âµm	Spot	Position	19	1000004531	770795		162.21	92.4739	8.34948	Âµm	Spot	Position	11	1000015975	298052
	234.429	214.761	-16.1784	Âµm	Spot	Position	14	1000013513	526341		468.242	193.461	13.7335	Âµm	Spot	Position	19	1000029764	750000		512.172	97.7837	-6.57127	Âµm	Spot	Position	6	1000006021	100190		486.772	15.322	-7.80738	Âµm	Spot	Position	19	1000004489	770844		318.366	125.145	2.72256	Âµm	Spot	Position	11	1000016666	298763
	195.282	180.633	-12.6055	Âµm	Spot	Position	14	1000013661	526457		78.0297	12.9222	-10.7206	Âµm	Spot	Position	20	1000000432	751700		615.989	157.644	-9.61906	Âµm	Spot	Position	6	1000006401	100579		546.773	39.7315	-20	Âµm	Spot	Position	19	1000004862	771082		389.103	136.115	0.129955	Âµm	Spot	Position	11	1000017017	299096
	194.014	202.768	-5.30488	Âµm	Spot	Position	14	1000013847	526734		124.076	70.7953	-10.0164	Âµm	Spot	Position	20	1000001079	752448		635.503	123.951	-7.66233	Âµm	Spot	Position	6	1000006447	100615		545.368	22.1852	-18.271	Âµm	Spot	Position	19	1000004877	771227		542.472	129.156	-1.83384	Âµm	Spot	Position	11	1000017831	299846
	270.295	167.603	-17.153	Âµm	Spot	Position	14	1000014160	527016		171.753	30.3735	-18.689	Âµm	Spot	Position	20	1000001673	752900		157.8	175.11	-16.6064	Âµm	Spot	Position	6	1000007088	101250		535.485	11.2969	-10.1819	Âµm	Spot	Position	19	1000004939	771508		538.664	155.294	-2.12603	Âµm	Spot	Position	11	1000017820	299855
	547.631	205.011	-20	Âµm	Spot	Position	14	1000016101	529004		221.353	65.014	-17.0702	Âµm	Spot	Position	20	1000001712	752952		100.265	193.505	-12.9258	Âµm	Spot	Position	6	1000007126	101319		530.502	29.3295	-5.00791	Âµm	Spot	Position	19	1000005320	771703		562.474	146.121	4.97235	Âµm	Spot	Position	11	1000017891	299972
	582.546	221.312	-6.58097	Âµm	Spot	Position	14	1000017391	529535		273.571	49.8565	-13.7022	Âµm	Spot	Position	20	1000002454	753759		114.595	175.309	-9.14061	Âµm	Spot	Position	6	1000007189	101370		604.589	1.275	-17.9441	Âµm	Spot	Position	19	1000095583	771980		504.407	99.7666	7.31905	Âµm	Spot	Position	11	1000017965	300021
	646.52	202.825	-13.1248	Âµm	Spot	Position	14	1000017054	530039		308.896	9.0335	-7.90524	Âµm	Spot	Position	20	1000002768	753962		160.344	167.865	-7.35011	Âµm	Spot	Position	6	1000007275	101399		612.014	50.231	-18.2013	Âµm	Spot	Position	19	1000005604	771991		631.916	105.605	6.29168	Âµm	Spot	Position	11	1000018324	300378
	31.5978	23.3819	2.06116	Âµm	Spot	Position	14	1000017628	530542		258.692	33.025	-5.168	Âµm	Spot	Position	20	1000002600	754074		245.776	239.327	-20	Âµm	Spot	Position	6	1000007436	101601		158.774	133.988	-17.5107	Âµm	Spot	Position	19	1000006980	773511		33.2967	228.862	0.357119	Âµm	Spot	Position	11	1000018575	300615
	5.27497	24.0184	7.23602	Âµm	Spot	Position	14	1000017828	530705		486.641	6.63005	-16.8152	Âµm	Spot	Position	20	1000003930	755050		175.197	187.847	-18.5408	Âµm	Spot	Position	6	1000007334	101616		125.99	119.218	-13.0304	Âµm	Spot	Position	19	1000007295	773661		221.672	244.243	-3.84097	Âµm	Spot	Position	11	1000019401	301407
	117.251	12.7188	1.9637	Âµm	Spot	Position	14	1000018225	531105		595.373	10.12	-20	Âµm	Spot	Position	20	1000588660	756263		231.239	226.533	-18.4786	Âµm	Spot	Position	6	1000007463	101624		377.56	86.5229	-14.4788	Âµm	Spot	Position	19	1000009461	775895		193.435	242.893	4.14332	Âµm	Spot	Position	11	1000019612	301629
	231.416	52.219	2.61697	Âµm	Spot	Position	14	1000018811	531742		246.097	164.25	-20	Âµm	Spot	Position	20	1000007630	758695		179.105	175.209	-13.2872	Âµm	Spot	Position	6	1000007514	101687		498.507	134.639	-11.4919	Âµm	Spot	Position	19	1000010176	776763		416.031	216.85	6.87824	Âµm	Spot	Position	11	1000020529	302547
	394.426	38.3166	5.05867	Âµm	Spot	Position	14	1000020139	533021		216.437	127.792	-8.40478	Âµm	Spot	Position	20	1000007729	759061		209.697	218.263	-11.3161	Âµm	Spot	Position	6	1000007551	101722		522.123	110.728	-10.5707	Âµm	Spot	Position	19	1000011185	777495		376.86	208.373	10.0016	Âµm	Spot	Position	11	1000020550	302610
	474.287	5.64111	0.639618	Âµm	Spot	Position	14	1000020465	533447		200.669	139.76	-7.4468	Âµm	Spot	Position	20	1000008040	759106		176.156	199.94	-9.65643	Âµm	Spot	Position	6	1000007584	101738		254.769	222.994	-20	Âµm	Spot	Position	19	1000014478	780809		469.455	182.491	-0.905674	Âµm	Spot	Position	11	1000020649	302699
	497.273	7.66624	11.3498	Âµm	Spot	Position	14	1000034502	533832		355.163	121.009	-6.04117	Âµm	Spot	Position	20	1000009458	760569		328.429	176.859	-15.0206	Âµm	Spot	Position	6	1000007861	102050		297.411	192.935	-10.308	Âµm	Spot	Position	19	1000014886	781147		457.641	206.408	8.65405	Âµm	Spot	Position	11	1000020916	302933
	576.13	28.9694	-4.4431	Âµm	Spot	Position	14	1000005163	533877		504.036	116.988	-18.4179	Âµm	Spot	Position	20	1000010627	761655		296.667	177.388	-6.86582	Âµm	Spot	Position	6	1000008037	102211		316.113	230.607	-5.85728	Âµm	Spot	Position	19	1000014983	781306		519.826	238.036	-2.15184	Âµm	Spot	Position	11	1000021027	303044
	527.247	56.2989	-2.30405	Âµm	Spot	Position	14	1000021058	533947		577.793	160.948	-6.77138	Âµm	Spot	Position	20	1000010845	762067		355.539	179.391	-20	Âµm	Spot	Position	6	1000008100	102272		401.418	171.024	-7.04369	Âµm	Spot	Position	19	1000015627	781977		528.952	238.905	7.20372	Âµm	Spot	Position	11	1000021283	303303
	537.491	65.0793	6.60521	Âµm	Spot	Position	14	1000021440	534273		526.214	142.137	-4.61879	Âµm	Spot	Position	20	1000025579	762135		405.621	170.749	-15.2663	Âµm	Spot	Position	6	1000008262	102447		494.094	196.761	-15.736	Âµm	Spot	Position	19	1000016144	782360		513.595	102.301	16.561	Âµm	Spot	Position	11	1000027428	309385
	654.485	43.153	6.59448	Âµm	Spot	Position	14	1000022081	534862		521.649	212.411	-20	Âµm	Spot	Position	20	1000016319	767193		347.459	191.166	-11.0464	Âµm	Spot	Position	6	1000008337	102520		419.367	222.901	-8.71966	Âµm	Spot	Position	19	1000016203	782632		606.64	132.342	11.8621	Âµm	Spot	Position	11	1000027707	309605
	110.627	99.5525	1.72682	Âµm	Spot	Position	14	1000023069	535844		632.404	226.738	-20	Âµm	Spot	Position	20	1000017056	767884		370.272	179.006	-9.26114	Âµm	Spot	Position	6	1000008375	102552		551.205	223.577	-20	Âµm	Spot	Position	19	1000016771	782939		583.464	134.028	16.1177	Âµm	Spot	Position	11	1000027438	309717
	294.897	121.301	10.1342	Âµm	Spot	Position	14	1000024484	537358		638.147	223.158	-4.943	Âµm	Spot	Position	20	1000017595	768395		442.515	232.121	-20	Âµm	Spot	Position	6	1000008603	102767		18.1625	27.4296	4.89766	Âµm	Spot	Position	19	1000018245	784609		249.56	203.881	13.3566	Âµm	Spot	Position	11	1000029224	310730
	409.302	147.099	8.01534	Âµm	Spot	Position	14	1000025221	537884		80.3747	31.2556	5.66942	Âµm	Spot	Position	20	1000018470	768789		466.992	183.218	-12.278	Âµm	Spot	Position	6	1000008738	102905		48.0626	43.0662	8.5968	Âµm	Spot	Position	19	1000033143	784759		323.018	186.845	13.3691	Âµm	Spot	Position	11	1000029241	311103
	35.2294	174.577	7.74079	Âµm	Spot	Position	14	1000027393	540237		93.4319	35.482	7.23343	Âµm	Spot	Position	20	1000018575	769348		464.022	171.25	-11.163	Âµm	Spot	Position	6	1000008757	102928		85.2296	26.8897	-0.9776	Âµm	Spot	Position	19	1000018812	785002		549.094	229.908	16.0667	Âµm	Spot	Position	11	1000030452	312246
	123.459	188.45	5.31344	Âµm	Spot	Position	14	1000028015	540694		128.382	81.6887	7.12041	Âµm	Spot	Position	20	1000018591	769368		507.844	196.827	-19.3734	Âµm	Spot	Position	6	1000008959	103224		300.543	46.1754	9.81991	Âµm	Spot	Position	19	1000020476	786770		193.994	40.5148	-20	Âµm	Spot	Position	12	1000001093	313942
	160.024	240.019	7.11467	Âµm	Spot	Position	14	1000028096	540796		361.397	28.422	-0.745924	Âµm	Spot	Position	20	1000003569	770793		534.004	225.39	-15.22	Âµm	Spot	Position	6	1000009107	103277		409.372	11.1363	2.83766	Âµm	Spot	Position	19	1000020825	787133		196.713	63.9093	-16.079	Âµm	Spot	Position	12	1000001210	314089
	211.773	195.389	8.04838	Âµm	Spot	Position	14	1000040155	541367		574.086	62.0547	3.15915	Âµm	Spot	Position	20	1000021416	772119		577.736	206.346	-14.2069	Âµm	Spot	Position	6	1000009129	103290		467.225	18.7254	0.512753	Âµm	Spot	Position	19	1000021328	787690		214.422	73.3139	-12.2392	Âµm	Spot	Position	12	1000001310	314164
	230.641	216.188	8.39947	Âµm	Spot	Position	14	1000028709	541373		571.553	11.0244	3.67973	Âµm	Spot	Position	20	1000021268	772140		544.528	189.032	-10.9331	Âµm	Spot	Position	6	1000009177	103341		75.0743	149.864	0.0696716	Âµm	Spot	Position	19	1000068250	789563		249.944	71.0905	-9.82522	Âµm	Spot	Position	12	1000001349	314210
	177.136	215.6	10.0914	Âµm	Spot	Position	14	1000028670	541437		55.3048	87.0426	-2.88836	Âµm	Spot	Position	20	1000022291	773033		581.09	226.443	-11.1851	Âµm	Spot	Position	6	1000009169	103349		48.0314	131.689	7.49436	Âµm	Spot	Position	19	1000023550	789866		189.922	23.5982	-6.37601	Âµm	Spot	Position	12	1000001393	314287
	282.581	172.727	7.31058	Âµm	Spot	Position	14	1000029211	541857		73.3325	116.412	7.682	Âµm	Spot	Position	20	1000022646	773401		568.586	174.56	-5.96747	Âµm	Spot	Position	6	1000009232	103401		227.988	131.891	8.51086	Âµm	Spot	Position	19	1000024894	791251		291.625	54.9238	-20	Âµm	Spot	Position	12	1000252116	314458
	334.313	188.441	7.73567	Âµm	Spot	Position	14	1000029834	542445		35.1866	86.8205	10.0458	Âµm	Spot	Position	20	1000022698	773439		635.204	206.842	-9.73424	Âµm	Spot	Position	6	1000009537	103747		263.249	105.964	-4.44095	Âµm	Spot	Position	19	1000025057	791383		333.411	83.4379	-13.6413	Âµm	Spot	Position	12	1000001735	314615
	426.078	183.463	-1.83154	Âµm	Spot	Position	14	1000030101	542646		43.0643	100.299	10.112	Âµm	Spot	Position	20	1000022703	773447		13.4611	78.5049	3.72181	Âµm	Spot	Position	6	1000009856	104074		385.493	105.267	9.79766	Âµm	Spot	Position	19	1000026224	792644		293.048	44.3644	-10.6072	Âµm	Spot	Position	12	1000001758	314676
	535.248	180.668	7.15126	Âµm	Spot	Position	14	1000030964	543545		168.715	123.739	3.409	Âµm	Spot	Position	20	1000023592	774356		108.406	66.0776	-3.84059	Âµm	Spot	Position	6	1000010056	104255		477.975	89.8043	-0.163963	Âµm	Spot	Position	19	1000026437	792874		253.267	66.7097	-9.46901	Âµm	Spot	Position	12	1000001808	314729
	503.837	190.866	9.95456	Âµm	Spot	Position	14	1000031079	543647		263.116	121.202	0.966965	Âµm	Spot	Position	20	1000024028	774861		158.878	3.46599	-2.6358	Âµm	Spot	Position	6	1000010060	104258		434.515	157.668	5.76613	Âµm	Spot	Position	19	1000026712	793157		318.026	59.9312	-8.16952	Âµm	Spot	Position	12	1000001829	314745
	66.5898	33.1896	16.0381	Âµm	Spot	Position	14	1000031820	544399		270.43	84.8756	6.30749	Âµm	Spot	Position	20	1000024211	775040		85.5589	8.24132	4.28428	Âµm	Spot	Position	6	1000010131	104372		527.938	101.276	11.1394	Âµm	Spot	Position	19	1000027488	793958		364.626	11.1642	-20	Âµm	Spot	Position	12	1000001943	314843
	144.02	7.64694	15.3844	Âµm	Spot	Position	14	1000032240	544832		366.414	84.4236	2.32553	Âµm	Spot	Position	20	1000024630	775443		153.711	24.7622	4.26084	Âµm	Spot	Position	6	1000010189	104379		26.0903	215.887	3.07141	Âµm	Spot	Position	19	1000028460	794956		340.733	70.1162	-8.75928	Âµm	Spot	Position	12	1000002310	315208
	226.16	19.3078	16.1765	Âµm	Spot	Position	14	1000032711	545331		341.382	150.539	8.09964	Âµm	Spot	Position	20	1000024884	775698		192.579	40.4874	-3.25874	Âµm	Spot	Position	6	1000010324	104545		16.2086	238.213	3.72852	Âµm	Spot	Position	19	1000028512	795001		362.233	67.7367	-5.25457	Âµm	Spot	Position	12	1000002379	315291
	621.676	37.2223	13.2564	Âµm	Spot	Position	14	1000034912	547592		506.999	86.3763	3.40163	Âµm	Spot	Position	20	1000025791	776628		228.869	31.9287	-2.41738	Âµm	Spot	Position	6	1000010342	104561		11.0972	187.231	4.79926	Âµm	Spot	Position	19	1000028483	795017		474.51	42.8312	-12.8841	Âµm	Spot	Position	12	1000002736	315622
	177.298	107.861	16.5305	Âµm	Spot	Position	14	1000036498	549221		638.083	127.417	-2.08983	Âµm	Spot	Position	20	1000026211	777020		240.484	48.1818	3.21276	Âµm	Spot	Position	6	1000010450	104672		298.067	188.498	-3.00671	Âµm	Spot	Position	19	1000030111	796562		452.765	35.1583	-9.57987	Âµm	Spot	Position	12	1000002816	315694
	391.957	144.942	13.9159	Âµm	Spot	Position	14	1000037386	550026		642.521	113.688	7.57613	Âµm	Spot	Position	20	1000026403	777352		238.502	18.3214	4.29988	Âµm	Spot	Position	6	1000010481	104685		267.363	191.455	-3.25316	Âµm	Spot	Position	19	1000030023	796565		486.758	58.979	-8.93571	Âµm	Spot	Position	12	1000002820	315725
	372.412	128.019	15.8739	Âµm	Spot	Position	14	1000037414	550091		260.439	215.94	-0.348463	Âµm	Spot	Position	20	1000028393	779311		226.755	60.4778	10.8273	Âµm	Spot	Position	6	1000010614	104823		468.776	205.946	6.22184	Âµm	Spot	Position	19	1000031698	798141		456.838	30.6974	-7.50507	Âµm	Spot	Position	12	1000002836	315747
	341.823	88.2603	20	Âµm	Spot	Position	14	1000037559	550180		383.989	191.925	-4.02315	Âµm	Spot	Position	20	1000028776	779713		320.371	16.8079	-0.765839	Âµm	Spot	Position	6	1000010668	104905		9.6833	33.2961	16.3931	Âµm	Spot	Position	19	1000033294	799741		530.997	64.1427	-20	Âµm	Spot	Position	12	1000003087	315982
	428.978	140.934	15.3478	Âµm	Spot	Position	14	1000037892	550512		427.879	185.059	8.20219	Âµm	Spot	Position	20	1000029762	780710		320.073	19.4754	6.33924	Âµm	Spot	Position	6	1000010813	105053		232.626	51.7425	12.7947	Âµm	Spot	Position	19	1000034140	800604		578.504	40.2166	-15.8169	Âµm	Spot	Position	12	1000003187	316084
	550.823	167.231	13.0172	Âµm	Spot	Position	14	1000041850	550921		498.631	229.245	10.4759	Âµm	Spot	Position	20	1000029846	780787		308.481	20.544	9.35152	Âµm	Spot	Position	6	1000010935	105103		504.342	6.80958	11.6789	Âµm	Spot	Position	19	1000036035	802473		569.816	79.8088	-11.2419	Âµm	Spot	Position	12	1000003305	316227
	592.511	143.111	15.5027	Âµm	Spot	Position	14	1000038834	551485		616.955	218.635	2.94769	Âµm	Spot	Position	20	1000030705	781633		316.055	44.0222	8.75687	Âµm	Spot	Position	6	1000010889	105111		613.322	50.2924	16.5743	Âµm	Spot	Position	19	1000036657	803170		602.911	50.6465	-20	Âµm	Spot	Position	12	1000003569	316495
	21.5093	187.804	13.1519	Âµm	Spot	Position	14	1000039211	551828		620.915	219.655	7.65202	Âµm	Spot	Position	20	1000030876	781804		414.206	29.5714	4.26111	Âµm	Spot	Position	6	1000011196	105311		317.65	108.406	15.4442	Âµm	Spot	Position	19	1000038500	805016		614.039	16.2299	-18.9574	Âµm	Spot	Position	12	1000003493	316577
	65.4603	240.579	14.9133	Âµm	Spot	Position	14	1000039231	551935		592.088	181.025	9.15455	Âµm	Spot	Position	20	1000030893	781821		367.02	62.4974	5.43589	Âµm	Spot	Position	6	1000011183	105340		310.36	165.008	15.7783	Âµm	Spot	Position	19	1000038647	805094		596.431	24.6329	-6.24554	Âµm	Spot	Position	12	1000003871	316884
	129.824	188.79	16.2644	Âµm	Spot	Position	14	1000039746	552396		89.1761	61.7728	13.5658	Âµm	Spot	Position	20	1000031515	782491		393.13	78.1253	5.51105	Âµm	Spot	Position	6	1000011259	105352		397.022	103.979	13.5374	Âµm	Spot	Position	19	1000039010	805477		73.4091	127.268	-20	Âµm	Spot	Position	12	1000066781	317023
	247.006	229.707	14.7448	Âµm	Spot	Position	14	1000040167	552824		253.929	3.82712	14.3669	Âµm	Spot	Position	20	1000032411	783430		345.415	9.8759	10.2105	Âµm	Spot	Position	6	1000011246	105405		394.597	136.927	16.1242	Âµm	Spot	Position	19	1000039102	805549		38.1602	109.247	-7.20277	Âµm	Spot	Position	12	1000004398	317352
	405.606	177.966	16.56	Âµm	Spot	Position	14	1000041083	553775		535.02	37.4831	16.5025	Âµm	Spot	Position	20	1000409409	784973		425.004	27.3371	-4.39949	Âµm	Spot	Position	6	1000011273	105440		105.845	240.235	16.3072	Âµm	Spot	Position	19	1000041529	807955		125.007	124.901	-20	Âµm	Spot	Position	12	1000004547	317513
	517.791	195.127	15.4426	Âµm	Spot	Position	14	1000041975	554665		92.7051	216.04	16.6248	Âµm	Spot	Position	20	1000038817	789933		475.232	80.7863	0.678438	Âµm	Spot	Position	6	1000011339	105545		307.856	212.886	15.8303	Âµm	Spot	Position	19	1000042382	808890		123.892	130.09	-9.76137	Âµm	Spot	Position	12	1000004836	317810
	576.962	185.919	15.7876	Âµm	Spot	Position	14	1000042398	554697		292.784	231.044	15.8372	Âµm	Spot	Position	20	1000039804	790805		462.126	4.32845	1.67537	Âµm	Spot	Position	6	1000011376	105547		225.575	4.6549	-4.82658	Âµm	Spot	Position	20	1000002228	813355		192.708	149.996	-9.49668	Âµm	Spot	Position	12	1000005451	318404
	28.7304	4.37181	-10.1216	Âµm	Spot	Position	15	1000000505	555906		395.405	190.279	16.4625	Âµm	Spot	Position	20	1000040216	791246		562.965	63.5387	8.09911	Âµm	Spot	Position	6	1000011848	106004		336.73	48.1448	-14.3967	Âµm	Spot	Position	20	1000003314	814571		333.745	111.967	-5.56854	Âµm	Spot	Position	12	1000016520	318988
	46.7313	38.0516	-8.11992	Âµm	Spot	Position	15	1000000581	556017		466.52	192.568	14.7841	Âµm	Spot	Position	20	1000029764	791635		526.652	12.6571	9.43183	Âµm	Spot	Position	6	1000011837	106013		461.503	28.4657	-9.9955	Âµm	Spot	Position	20	1000004531	815532		273.624	123.058	-5.83889	Âµm	Spot	Position	12	1000005963	318992
	119.914	10.7678	-16.1503	Âµm	Spot	Position	15	1000000989	556436		77.9342	12.9704	-10.9881	Âµm	Spot	Position	21	1000000432	793370		509.445	41.166	8.72663	Âµm	Spot	Position	6	1000011828	106018		486.945	15.4059	-8.13856	Âµm	Spot	Position	20	1000004489	815601		361.446	147.311	-20	Âµm	Spot	Position	12	1000006176	319172
	285.417	50.7279	-16.1704	Âµm	Spot	Position	15	1000002697	557950		124.162	70.7785	-10.0011	Âµm	Spot	Position	21	1000001079	794129		589.293	19.3527	-2.37863	Âµm	Spot	Position	6	1000011908	106120		545.059	22.637	-20	Âµm	Spot	Position	20	1000004877	815793		378.568	145.333	-13.9164	Âµm	Spot	Position	12	1000006324	319320
	290.547	64.1897	-16.1318	Âµm	Spot	Position	15	1000002429	557954		171.704	30.3003	-18.4431	Âµm	Spot	Position	21	1000001673	794589		589.987	55.1654	2.68149	Âµm	Spot	Position	6	1000012037	106230		546.917	39.7257	-18.3041	Âµm	Spot	Position	20	1000004862	815991		424.351	143.192	-20	Âµm	Spot	Position	12	1000006653	319662
	415.214	3.15678	-9.38535	Âµm	Spot	Position	15	1000003485	558917		221.329	64.9988	-17.1067	Âµm	Spot	Position	21	1000001712	794624		583.427	58.3928	8.95786	Âµm	Spot	Position	6	1000012147	106343		535.507	11.2591	-10.441	Âµm	Spot	Position	20	1000004939	816258		457.608	107.265	-12.6427	Âµm	Spot	Position	12	1000006817	319848
	524.701	46.1752	-11.4099	Âµm	Spot	Position	15	1000004952	560378		273.557	49.743	-13.8043	Âµm	Spot	Position	21	1000002454	795477		63.4014	97.0053	-2.02803	Âµm	Spot	Position	6	1000012207	106440		530.525	29.3972	-5.17309	Âµm	Spot	Position	20	1000005320	816440		473.702	133.142	-10.1764	Âµm	Spot	Position	12	1000006823	319924
	553.727	12.6604	-8.23923	Âµm	Spot	Position	15	1000004998	560487		308.844	9.06208	-7.92801	Âµm	Spot	Position	21	1000002768	795686		38.1657	102.731	3.93763	Âµm	Spot	Position	6	1000012282	106519		604.845	1.73225	-18.3763	Âµm	Spot	Position	20	1000095583	816695		489.191	107.509	-8.67687	Âµm	Spot	Position	12	1000006925	319949
	611.772	61.7774	-15.4186	Âµm	Spot	Position	15	1000005506	560974		258.442	33.9494	-5.0443	Âµm	Spot	Position	21	1000002600	795810		122.799	88.4024	8.95621	Âµm	Spot	Position	6	1000012654	106871		612.036	50.2207	-18.1969	Âµm	Spot	Position	20	1000005604	816712		570.495	107.145	-20	Âµm	Spot	Position	12	1000007077	320112
	596.356	81.6456	-12.3775	Âµm	Spot	Position	15	1000005659	561099		486.447	6.57214	-16.9268	Âµm	Spot	Position	21	1000003930	796816		244.081	89.2688	-4.25875	Âµm	Spot	Position	6	1000012677	106922		158.759	133.897	-17.6286	Âµm	Spot	Position	20	1000006980	818252		517.539	88.7592	-15.4267	Âµm	Spot	Position	12	1000007298	320335
	639.414	65.6068	-8.67788	Âµm	Spot	Position	15	1000005726	561210		595.767	10.4777	-20	Âµm	Spot	Position	21	1000588660	798091		188.451	88.8257	-1.64208	Âµm	Spot	Position	6	1000012696	106954		125.96	119.151	-12.8593	Âµm	Spot	Position	20	1000007295	818438		533.79	118.682	-7.86051	Âµm	Spot	Position	12	1000007461	320488
	660.317	53.3408	-7.6808	Âµm	Spot	Position	15	1000005724	561249		246.246	164.287	-20	Âµm	Spot	Position	21	1000007630	800501		196.264	90.5838	1.6431	Âµm	Spot	Position	6	1000012746	107014		377.499	86.4622	-14.5036	Âµm	Spot	Position	20	1000009461	820624		612.468	119.726	-16.3201	Âµm	Spot	Position	12	1000007756	320802
	288.088	92.8809	-20	Âµm	Spot	Position	15	1000008191	563663		216.248	127.414	-7.54749	Âµm	Spot	Position	21	1000007729	800852		301.137	150.463	-2.91923	Âµm	Spot	Position	6	1000012959	107240		498.386	134.862	-11.6007	Âµm	Spot	Position	20	1000010176	821490		641.58	103.691	-10.7644	Âµm	Spot	Position	12	1000007839	320933
	286.589	156.988	-17.1436	Âµm	Spot	Position	15	1000008340	563915		200.731	139.759	-7.27966	Âµm	Spot	Position	21	1000008040	800889		311.075	127.168	5.68106	Âµm	Spot	Position	6	1000013115	107390		522.024	110.734	-10.8172	Âµm	Spot	Position	20	1000011185	822280		34.9232	215.298	-20	Âµm	Spot	Position	12	1000008107	321198
	327.314	99.8755	-10.7528	Âµm	Spot	Position	15	1000008595	564074		355.094	120.932	-5.74332	Âµm	Spot	Position	21	1000009458	802399		328.943	93.2802	8.47357	Âµm	Spot	Position	6	1000013153	107420		254.883	223.137	-20	Âµm	Spot	Position	20	1000014478	825661		74.4189	223.154	-20	Âµm	Spot	Position	12	1000008127	321212
	327.633	144.961	-9.34512	Âµm	Spot	Position	15	1000008654	564184		503.956	116.959	-18.0445	Âµm	Spot	Position	21	1000010627	803439		333.132	150.221	8.6134	Âµm	Spot	Position	6	1000013186	107451		297.342	193.001	-10.0361	Âµm	Spot	Position	20	1000014886	825991		23.8809	213.7	-10.4862	Âµm	Spot	Position	12	1000008265	321447
	349.256	92.4326	-8.18138	Âµm	Spot	Position	15	1000009334	564925		577.805	161.078	-6.46057	Âµm	Spot	Position	21	1000010845	803918		336.638	128.235	0.903	Âµm	Spot	Position	6	1000013321	107594		316.266	230.715	-5.65788	Âµm	Spot	Position	20	1000014983	826134		168.6	195.216	-14.8933	Âµm	Spot	Position	12	1000009269	322372
	341.74	88.3762	-5.41966	Âµm	Spot	Position	15	1000009513	565053		526.26	142.189	-4.58048	Âµm	Spot	Position	21	1000025579	803950		398.603	110.93	3.69432	Âµm	Spot	Position	6	1000013380	107657		401.498	170.936	-6.9913	Âµm	Spot	Position	20	1000015627	826836		214.296	227.877	-14.6037	Âµm	Spot	Position	12	1000009279	322388
	489.126	99.5707	-7.13532	Âµm	Spot	Position	15	1000010182	565685		520.871	211.829	-20	Âµm	Spot	Position	21	1000016319	809158		363.29	92.4581	6.32494	Âµm	Spot	Position	6	1000013432	107695		494.139	196.727	-15.7211	Âµm	Spot	Position	20	1000016144	827225		329.971	175.766	-14.4526	Âµm	Spot	Position	12	1000009818	322867
	606.243	90.9322	-12.0896	Âµm	Spot	Position	15	1000011457	566914		632.374	226.73	-20	Âµm	Spot	Position	21	1000017056	809892		366.98	162.235	8.4823	Âµm	Spot	Position	6	1000013463	107733		419.445	222.733	-9.02002	Âµm	Spot	Position	20	1000016203	827494		335.591	211.76	-20	Âµm	Spot	Position	12	1000010064	323186
	35.5031	241.666	-8.37702	Âµm	Spot	Position	15	1000012219	567850		638.122	223.174	-4.99827	Âµm	Spot	Position	21	1000017595	810407		465.527	128.151	1.02299	Âµm	Spot	Position	6	1000013627	107899		551.211	223.653	-20	Âµm	Spot	Position	20	1000016771	827807		337.839	193.021	-18.1351	Âµm	Spot	Position	12	1000010188	323292
	141.237	241.827	-13.2502	Âµm	Spot	Position	15	1000012909	568370		79.8828	30.9721	5.75028	Âµm	Spot	Position	21	1000018470	810768		477.814	105.517	2.57649	Âµm	Spot	Position	6	1000013645	107955		18.2355	27.3105	5.3103	Âµm	Spot	Position	20	1000018245	829521		413.832	242.566	-15.9965	Âµm	Spot	Position	12	1000010204	323346
	201.361	217.883	-17.3302	Âµm	Spot	Position	15	1000013362	568930		93.3499	35.5426	7.46658	Âµm	Spot	Position	21	1000018575	811382		483.468	89.8413	6.14974	Âµm	Spot	Position	6	1000013740	108016		48.2597	43.0494	8.85347	Âµm	Spot	Position	20	1000033143	829656		349.578	193.764	-13.7881	Âµm	Spot	Position	12	1000010212	323382
	234.397	214.744	-16.3074	Âµm	Spot	Position	15	1000013513	568963		128.422	81.6944	7.05983	Âµm	Spot	Position	21	1000018591	811395		492.512	93.5979	11.1492	Âµm	Spot	Position	6	1000013832	108101		85.1933	26.9648	-0.718712	Âµm	Spot	Position	20	1000018812	829878		361.28	195.219	-12.5933	Âµm	Spot	Position	12	1000010277	323411
	195.201	180.522	-12.3223	Âµm	Spot	Position	15	1000013661	569079		361.748	28.5904	-0.9072	Âµm	Spot	Position	21	1000003569	812858		527.257	107.018	1.92338	Âµm	Spot	Position	6	1000013935	108227		300.479	46.262	9.7888	Âµm	Spot	Position	20	1000020476	831578		484.641	207.285	-8.45895	Âµm	Spot	Position	12	1000010833	324022
	193.99	202.701	-5.3686	Âµm	Spot	Position	15	1000013847	569321		574.065	62.0897	3.15677	Âµm	Spot	Position	21	1000021416	814251		573.844	128.559	9.27959	Âµm	Spot	Position	6	1000014044	108332		409.359	11.0983	3.04111	Âµm	Spot	Position	20	1000020825	831938		452.179	179.134	-5.1658	Âµm	Spot	Position	12	1000010898	324066
	270.28	167.652	-17.4209	Âµm	Spot	Position	15	1000014160	569624		571.561	10.9438	3.68523	Âµm	Spot	Position	21	1000021268	814267		582.663	120.048	10.1624	Âµm	Spot	Position	6	1000014051	108339		467.284	18.6455	0.777317	Âµm	Spot	Position	20	1000021328	832445		536.446	169.934	-20	Âµm	Spot	Position	12	1000011120	324085
	546.911	205.298	-20	Âµm	Spot	Position	15	1000016101	571586		55.2976	87.0222	-2.65639	Âµm	Spot	Position	21	1000022291	815206		613.205	152.151	-4.43925	Âµm	Spot	Position	6	1000006494	108387		75.345	149.621	0.406986	Âµm	Spot	Position	20	1000068250	834326		516.849	224.984	-12.1625	Âµm	Spot	Position	12	1000011231	324422
	582.906	221.794	-6.36707	Âµm	Spot	Position	15	1000017391	572136		73.3492	116.544	7.52366	Âµm	Spot	Position	21	1000022646	815568		586.828	123.349	-0.966667	Âµm	Spot	Position	6	1000014119	108445		47.9327	131.591	7.8236	Âµm	Spot	Position	20	1000023550	834658		574.017	215.923	-4.99191	Âµm	Spot	Position	12	1000011390	324552
	646.76	202.665	-13.096	Âµm	Spot	Position	15	1000017054	572581		35.1771	86.7924	10.0536	Âµm	Spot	Position	21	1000022698	815634		637.969	149.594	0.709993	Âµm	Spot	Position	6	1000014164	108481		227.95	131.882	8.68379	Âµm	Spot	Position	20	1000024894	836006		657.196	230.623	-15.4628	Âµm	Spot	Position	12	1000011634	324824
	31.5697	23.4798	2.49933	Âµm	Spot	Position	15	1000017628	573092		43.004	100.308	10.0089	Âµm	Spot	Position	21	1000022703	815635		620.653	119.313	1.74498	Âµm	Spot	Position	6	1000014179	108493		263.211	105.888	-4.41212	Âµm	Spot	Position	20	1000025057	836105		590.469	239.296	-13.4322	Âµm	Spot	Position	12	1000011676	324858
	5.39527	23.9936	7.65778	Âµm	Spot	Position	15	1000017828	573315		168.718	123.715	3.38879	Âµm	Spot	Position	21	1000023592	816585		644.833	110.082	3.11438	Âµm	Spot	Position	6	1000014139	108508		385.581	105.255	9.97211	Âµm	Spot	Position	20	1000026224	837349		609.784	227.836	-11.5661	Âµm	Spot	Position	12	1000043154	324883
	117.282	12.6914	2.02993	Âµm	Spot	Position	15	1000018225	573687		263.115	121.144	1.00533	Âµm	Spot	Position	21	1000024028	817100		621.027	132.971	3.6654	Âµm	Spot	Position	6	1000014220	108533		477.979	89.5974	-0.0950089	Âµm	Spot	Position	20	1000026437	837560		607.235	243.888	-10.8698	Âµm	Spot	Position	12	1000043138	324908
	230.172	53.152	3.29678	Âµm	Spot	Position	15	1000018811	574335		270.384	84.9038	6.37551	Âµm	Spot	Position	21	1000024211	817269		38.6603	213.139	2.12439	Âµm	Spot	Position	6	1000014466	108799		434.598	157.634	5.74945	Âµm	Spot	Position	20	1000026712	837836		234.381	27.2061	-0.810192	Âµm	Spot	Position	12	1000012681	325963
	396.151	38.0244	4.10707	Âµm	Spot	Position	15	1000020139	575591		366.421	84.392	2.39224	Âµm	Spot	Position	21	1000024630	817712		4.95989	222.99	3.43825	Âµm	Spot	Position	6	1000014496	108826		26.0664	215.891	3.23691	Âµm	Spot	Position	20	1000028460	839609		216.433	43.5942	-0.742573	Âµm	Spot	Position	12	1000012754	325969
	475.163	5.61397	1.11061	Âµm	Spot	Position	15	1000020465	576043		340.719	150.439	8.20473	Âµm	Spot	Position	21	1000024884	817956		18.6474	223.524	7.50623	Âµm	Spot	Position	6	1000014570	108912		16.1027	238.2	4.12518	Âµm	Spot	Position	20	1000028512	839648		344.413	43.6995	-0.905073	Âµm	Spot	Position	12	1000013597	326834
	496.621	7.42184	10.7801	Âµm	Spot	Position	15	1000034502	576392		506.963	86.4374	3.14942	Âµm	Spot	Position	21	1000025791	818936		159.255	179.878	5.29155	Âµm	Spot	Position	6	1000014884	109160		11.0551	187.038	4.71277	Âµm	Spot	Position	20	1000028483	839662		404.549	16.9646	1.70108	Âµm	Spot	Position	12	1000013665	326912
	576.063	28.8495	-4.16735	Âµm	Spot	Position	15	1000005163	576443		637.541	127.052	-2.25413	Âµm	Spot	Position	21	1000026211	819304		155.479	175.497	7.90161	Âµm	Spot	Position	6	1000014880	109192		267.472	191.59	-3.68926	Âµm	Spot	Position	20	1000030023	841145		418.168	26.702	1.63029	Âµm	Spot	Position	12	1000014077	327338
	527.271	56.1591	-2.28593	Âµm	Spot	Position	15	1000021058	576531		642.57	113.689	7.87826	Âµm	Spot	Position	21	1000026403	819616		178.464	209.633	-4.20555	Âµm	Spot	Position	6	1000014945	109283		297.951	188.413	-2.9345	Âµm	Spot	Position	20	1000030111	841185		558.208	55.0171	1.44945	Âµm	Spot	Position	12	1000014490	327771
	538.71	65.3482	7.24153	Âµm	Spot	Position	15	1000021440	576853		260.433	215.878	-0.358999	Âµm	Spot	Position	21	1000028393	821683		223.4	221.528	-0.726896	Âµm	Spot	Position	6	1000014999	109327		468.826	205.948	6.47591	Âµm	Spot	Position	20	1000031698	842790		633.465	78.6409	3.9043	Âµm	Spot	Position	12	1000015061	328313
	654.364	42.8983	6.31349	Âµm	Spot	Position	15	1000022081	577394		383.969	191.916	-4.38334	Âµm	Spot	Position	21	1000028776	822066		250.347	208.839	1.21924	Âµm	Spot	Position	6	1000015317	109356		9.66072	33.1661	16.2071	Âµm	Spot	Position	20	1000033294	844377		82.9505	146.227	7.03713	Âµm	Spot	Position	12	1000015572	328783
	110.639	99.6184	1.53013	Âµm	Spot	Position	15	1000023069	578425		427.881	185.092	8.08729	Âµm	Spot	Position	21	1000029762	823043		329.763	209.785	-2.39967	Âµm	Spot	Position	6	1000015252	109617		232.582	51.6891	12.9071	Âµm	Spot	Position	20	1000034140	845265		122.666	123.848	-1.93621	Âµm	Spot	Position	12	1000015679	328962
	295.58	121.514	10.3921	Âµm	Spot	Position	15	1000024484	579918		498.606	229.342	10.1003	Âµm	Spot	Position	21	1000029846	823152		272.304	219.37	-0.823414	Âµm	Spot	Position	6	1000015342	109643		504.279	6.83881	12.08	Âµm	Spot	Position	20	1000036035	847226		162.299	92.3926	8.56515	Âµm	Spot	Position	12	1000015975	329253
	409.394	147.1	8.00645	Âµm	Spot	Position	15	1000025221	580458		616.906	218.606	2.8879	Âµm	Spot	Position	21	1000030705	824034		290.146	224.845	6.31585	Âµm	Spot	Position	6	1000015416	109765		613.289	50.3401	16.5774	Âµm	Spot	Position	20	1000036657	847957		318.268	125.08	3.05009	Âµm	Spot	Position	12	1000016666	329938
	37.0359	174.288	9.20856	Âµm	Spot	Position	15	1000027393	582916		620.903	219.639	7.64328	Âµm	Spot	Position	21	1000030876	824188		310.521	244.55	7.82603	Âµm	Spot	Position	6	1000062404	109799		317.459	108.377	15.9299	Âµm	Spot	Position	20	1000038500	849939		389.009	136.111	0.204859	Âµm	Spot	Position	12	1000017017	330284
	123.442	188.488	5.59478	Âµm	Spot	Position	15	1000028015	583379		592.008	181.015	8.84673	Âµm	Spot	Position	21	1000030893	824204		393.487	179.373	-2.39144	Âµm	Spot	Position	6	1000015549	109923		310.279	165.069	15.9201	Âµm	Spot	Position	20	1000038647	849962		542.228	128.688	-2.21731	Âµm	Spot	Position	12	1000017831	331024
	160.074	239.852	7.27624	Âµm	Spot	Position	15	1000028096	583449		89.2601	61.8059	13.2798	Âµm	Spot	Position	21	1000031515	824865		449.68	175.168	10.5501	Âµm	Spot	Position	6	1000016146	110512		396.935	103.928	13.5325	Âµm	Spot	Position	20	1000039010	850370		538.678	155.27	-2.18835	Âµm	Spot	Position	12	1000017820	331031
	211.804	194.757	7.9887	Âµm	Spot	Position	15	1000040155	584025		253.905	3.83808	14.2371	Âµm	Spot	Position	21	1000032411	825779		525.712	241.754	-3.783	Âµm	Spot	Position	6	1000016181	110544		394.343	136.985	16.0679	Âµm	Spot	Position	20	1000039102	850473		562.688	146.771	4.97495	Âµm	Spot	Position	12	1000017891	331155
	230.606	216.169	8.44007	Âµm	Spot	Position	15	1000028709	584035		534.957	37.4498	16.527	Âµm	Spot	Position	21	1000409409	827290		517.156	193.504	8.82589	Âµm	Spot	Position	6	1000016350	110716		528.061	101.079	11.6112	Âµm	Spot	Position	20	1000027488	851278		504.506	99.7667	7.11187	Âµm	Spot	Position	12	1000017965	331189
	177.104	214.095	10.3062	Âµm	Spot	Position	15	1000028670	584088		92.0476	215.837	16.6837	Âµm	Spot	Position	21	1000038817	832120		585.72	226.266	-1.74767	Âµm	Spot	Position	6	1000016433	110822		105.964	240.169	16.3965	Âµm	Spot	Position	20	1000041529	852972		631.872	105.648	6.16985	Âµm	Spot	Position	12	1000018324	331536
	282.54	172.725	7.34849	Âµm	Spot	Position	15	1000029211	584501		292.718	231.098	15.03	Âµm	Spot	Position	21	1000039804	832978		590.144	221.6	0.225489	Âµm	Spot	Position	6	1000016515	110866		308.057	212.83	15.5461	Âµm	Spot	Position	20	1000042382	853932		33.6542	228.539	0.0704842	Âµm	Spot	Position	12	1000018575	331779
	334.335	188.495	7.72579	Âµm	Spot	Position	15	1000029834	585114		395.438	190.343	16.1806	Âµm	Spot	Position	21	1000040216	833432		639.52	179.729	4.695	Âµm	Spot	Position	6	1000016591	110965		225.548	4.63674	-4.85494	Âµm	Spot	Position	21	1000002228	858435		221.895	244.193	-3.72309	Âµm	Spot	Position	12	1000019401	332581
	426.118	183.372	-1.23289	Âµm	Spot	Position	15	1000030101	585359		465.305	192.983	14.6961	Âµm	Spot	Position	21	1000029764	833822		76.4545	20.5841	12.4161	Âµm	Spot	Position	6	1000016788	111085		336.735	48.304	-14.0073	Âµm	Spot	Position	21	1000003314	859697		193.373	242.708	4.25219	Âµm	Spot	Position	12	1000019612	332818
	535.231	180.592	7.29334	Âµm	Spot	Position	15	1000030964	586239		77.9019	13.0015	-10.8047	Âµm	Spot	Position	22	1000000432	835508		65.4833	2.64408	16.3761	Âµm	Spot	Position	6	1000016810	111163		461.626	28.4823	-10.4232	Âµm	Spot	Position	21	1000004531	860643		416.009	216.984	6.86195	Âµm	Spot	Position	12	1000020529	333668
	503.869	190.907	9.92928	Âµm	Spot	Position	15	1000031079	586327		124.242	70.7997	-10.0764	Âµm	Spot	Position	22	1000001079	836294		31.4014	33.0412	15.8998	Âµm	Spot	Position	6	1000016822	111178		487.027	15.311	-8.18366	Âµm	Spot	Position	21	1000004489	860723		376.927	208.618	10.2807	Âµm	Spot	Position	12	1000020550	333736
	66.6692	33.267	15.5331	Âµm	Spot	Position	15	1000031820	587083		171.729	30.2639	-18.0811	Âµm	Spot	Position	22	1000001673	836780		24.1114	74.6238	16.3414	Âµm	Spot	Position	6	1000016876	111205		545.579	22.5615	-18.4637	Âµm	Spot	Position	21	1000004877	861183		469.68	182.58	-0.715878	Âµm	Spot	Position	12	1000020649	333847
	144.131	7.53606	15.8309	Âµm	Spot	Position	15	1000032240	587543		221.398	64.9877	-17.3383	Âµm	Spot	Position	22	1000001712	836810		142.765	38.1032	11.7816	Âµm	Spot	Position	6	1000017051	111414		546.896	39.5773	-18.2185	Âµm	Spot	Position	21	1000004862	861186		457.672	206.367	8.32916	Âµm	Spot	Position	12	1000020916	334036
	226.166	19.2945	16.3977	Âµm	Spot	Position	15	1000032711	588046		273.854	49.393	-13.5479	Âµm	Spot	Position	22	1000002454	837614		143.815	54.7718	12.8297	Âµm	Spot	Position	6	1000017066	111434		535.405	11.1433	-9.97667	Âµm	Spot	Position	21	1000004939	861434		519.876	238.173	-2.49976	Âµm	Spot	Position	12	1000021027	334186
	621.843	37.4804	12.769	Âµm	Spot	Position	15	1000034912	590384		308.898	9.00605	-8.19779	Âµm	Spot	Position	22	1000002768	837823		240.181	53.0917	15.9886	Âµm	Spot	Position	6	1000017462	111774		530.434	29.3607	-5.20202	Âµm	Spot	Position	21	1000005320	861642		528.906	238.997	7.25881	Âµm	Spot	Position	12	1000021283	334421
	177.177	107.568	16.4683	Âµm	Spot	Position	15	1000036498	591988		258.425	34.9162	-4.88347	Âµm	Spot	Position	22	1000002600	837930		262.532	8.69701	11.8436	Âµm	Spot	Position	6	1000017611	111960		604.971	1.81856	-17.8343	Âµm	Spot	Position	21	1000095583	861941		513.576	102.432	16.3377	Âµm	Spot	Position	12	1000027428	340744
	391.932	144.943	14.2696	Âµm	Spot	Position	15	1000037386	592847		486.442	6.52644	-16.439	Âµm	Spot	Position	22	1000003930	838951		406.951	73.6344	14.4443	Âµm	Spot	Position	6	1000017981	112301		612.129	50.2241	-18.3634	Âµm	Spot	Position	21	1000005604	861948		606.507	132.254	12.1575	Âµm	Spot	Position	12	1000027707	340999
	371.499	128.189	16.2992	Âµm	Spot	Position	15	1000037414	592896		596.672	11.1204	-20	Âµm	Spot	Position	22	1000588660	840123		357.369	36.4616	16.2662	Âµm	Spot	Position	6	1000018000	112347		158.688	133.865	-17.0329	Âµm	Spot	Position	21	1000006980	863534		583.498	133.953	16.2259	Âµm	Spot	Position	12	1000027438	341146
	341.731	88.029	20	Âµm	Spot	Position	15	1000037559	592996		246.029	164.344	-20	Âµm	Spot	Position	22	1000007630	842604		388.449	74.9858	16.5052	Âµm	Spot	Position	6	1000018034	112380		126.008	119.033	-12.5231	Âµm	Spot	Position	21	1000007295	863668		249.431	203.68	13.3091	Âµm	Spot	Position	12	1000029224	342209
	429.028	140.975	15.4278	Âµm	Spot	Position	15	1000037892	593353		215.574	126.897	-6.81605	Âµm	Spot	Position	22	1000007729	842944		465.358	43.4978	15.2372	Âµm	Spot	Position	6	1000018279	112627		378.117	86.0787	-14.7955	Âµm	Spot	Position	21	1000009461	865908		323.045	186.817	13.5533	Âµm	Spot	Position	12	1000029241	342618
	550.801	167.24	12.8905	Âµm	Spot	Position	15	1000041850	593780		200.772	139.83	-6.84639	Âµm	Spot	Position	22	1000008040	842951		447.146	79.9955	16.6546	Âµm	Spot	Position	6	1000018341	112688		498.25	135.036	-11.4757	Âµm	Spot	Position	21	1000010176	866799		548.827	229.493	16.0628	Âµm	Spot	Position	12	1000030452	343845
	592.571	143.17	15.1738	Âµm	Spot	Position	15	1000038834	594292		355.111	120.921	-5.48688	Âµm	Spot	Position	22	1000009458	844541		580.123	76.2315	16.396	Âµm	Spot	Position	6	1000018601	112939		521.975	110.782	-10.5372	Âµm	Spot	Position	21	1000011185	867537		194.286	40.7968	-20	Âµm	Spot	Position	13	1000001093	345579
	22.0516	187.716	13.188	Âµm	Spot	Position	15	1000039211	594687		503.949	116.941	-18.4334	Âµm	Spot	Position	22	1000010627	845594		616.781	68.1732	13.3266	Âµm	Spot	Position	6	1000018830	113159		254.781	223.124	-20	Âµm	Spot	Position	21	1000014478	870958		196.663	63.519	-16.2809	Âµm	Spot	Position	13	1000001210	345733
	66.1996	242.222	14.0582	Âµm	Spot	Position	15	1000039231	594747		577.766	161.189	-6.40427	Âµm	Spot	Position	22	1000010845	846002		646.791	8.04121	16.0468	Âµm	Spot	Position	6	1000018866	113184		297.213	193.056	-9.49558	Âµm	Spot	Position	21	1000014886	871319		214.525	73.3457	-12.3733	Âµm	Spot	Position	13	1000001310	345810
	129.842	188.767	16.0118	Âµm	Spot	Position	15	1000039746	595243		526.295	142.203	-4.61876	Âµm	Spot	Position	22	1000025579	846034		593.112	76.5129	15.6244	Âµm	Spot	Position	6	1000018860	113212		316.347	230.622	-5.99617	Âµm	Spot	Position	21	1000014983	871436		250.088	71.2087	-10.3964	Âµm	Spot	Position	13	1000001349	345843
	246.931	229.785	15.0951	Âµm	Spot	Position	15	1000040167	595696		521.94	211.849	-20	Âµm	Spot	Position	22	1000016319	851207		600.808	80.1982	16.2996	Âµm	Spot	Position	6	1000018887	113213		401.589	170.942	-6.41957	Âµm	Spot	Position	21	1000015627	872181		189.99	23.7	-6.57466	Âµm	Spot	Position	13	1000001393	345900
	405.296	178.235	16.5938	Âµm	Spot	Position	15	1000041083	596669		632.318	226.723	-20	Âµm	Spot	Position	22	1000017056	851931		96.8923	165.171	15.7504	Âµm	Spot	Position	6	1000019380	113714		493.961	196.686	-15.4732	Âµm	Spot	Position	21	1000016144	872586		291.387	55.3331	-20	Âµm	Spot	Position	13	1000252116	346094
	576.926	186.075	15.5901	Âµm	Spot	Position	15	1000042398	597566		638.122	223.121	-5.07384	Âµm	Spot	Position	22	1000017595	852441		119.039	154.194	16.979	Âµm	Spot	Position	6	1000019546	113743		419.525	222.491	-8.3231	Âµm	Spot	Position	21	1000016203	872848		333.5	83.3712	-13.8544	Âµm	Spot	Position	13	1000001735	346246
	517.664	195.049	15.8419	Âµm	Spot	Position	15	1000041975	597568		79.7078	30.8734	5.35143	Âµm	Spot	Position	22	1000018470	852782		408.084	130.192	13.7863	Âµm	Spot	Position	6	1000020159	114498		551.023	223.533	-20	Âµm	Spot	Position	21	1000016771	873152		293.199	44.1678	-10.489	Âµm	Spot	Position	13	1000001758	346303
	28.5732	4.31863	-9.96897	Âµm	Spot	Position	16	1000000505	598814		93.3243	35.4784	7.38336	Âµm	Spot	Position	22	1000018575	853386		341.34	109.929	16.6968	Âµm	Spot	Position	6	1000043587	114562		18.2472	27.1823	5.35544	Âµm	Spot	Position	21	1000018245	874835		253.244	66.7779	-9.56458	Âµm	Spot	Position	13	1000001808	346306
	46.7162	38.117	-8.35005	Âµm	Spot	Position	16	1000000581	598899		128.423	81.6731	7.00496	Âµm	Spot	Position	22	1000018591	853407		453.072	140.029	14.2905	Âµm	Spot	Position	6	1000020450	114779		48.3045	42.9702	8.45216	Âµm	Spot	Position	21	1000033143	874962		318.133	59.9529	-7.99976	Âµm	Spot	Position	13	1000001829	346340
	119.786	10.8717	-16.687	Âµm	Spot	Position	16	1000000989	599304		361.87	28.7632	-0.815374	Âµm	Spot	Position	22	1000003569	854828		534.955	91.9968	14.336	Âµm	Spot	Position	6	1000020707	115045		85.2522	26.8955	-0.811382	Âµm	Spot	Position	21	1000018812	875212		364.565	11.3623	-20	Âµm	Spot	Position	13	1000001943	346451
	284.697	50.9118	-17.7233	Âµm	Spot	Position	16	1000002697	600840		574.186	62.0638	3.1746	Âµm	Spot	Position	22	1000021416	856145		549.159	104.916	16.4898	Âµm	Spot	Position	6	1000044117	115075		300.543	46.1217	9.995	Âµm	Spot	Position	21	1000020476	876949		340.755	70.1029	-8.74304	Âµm	Spot	Position	13	1000002310	346800
	290.129	63.5261	-16.0394	Âµm	Spot	Position	16	1000002429	600902		571.438	11.0102	3.79359	Âµm	Spot	Position	22	1000021268	856157		505.743	131.95	16.6071	Âµm	Spot	Position	6	1000020796	115111		409.355	11.1978	3.31904	Âµm	Spot	Position	21	1000020825	877303		362.386	67.3809	-5.10663	Âµm	Spot	Position	13	1000002379	346894
	415.01	3.16018	-9.50068	Âµm	Spot	Position	16	1000003485	601840		55.2492	87.0701	-2.71946	Âµm	Spot	Position	22	1000022291	857050		628.693	167.322	13.2479	Âµm	Spot	Position	6	1000020981	115286		467.327	18.6111	0.558676	Âµm	Spot	Position	21	1000021328	877833		474.598	42.856	-13.0851	Âµm	Spot	Position	13	1000002736	347259
	524.693	46.2456	-11.6442	Âµm	Spot	Position	16	1000004952	603278		73.2628	116.413	7.63134	Âµm	Spot	Position	22	1000022646	857404		622.622	135.791	16.6038	Âµm	Spot	Position	6	1000021064	115359		75.3689	149.613	0.400391	Âµm	Spot	Position	21	1000068250	879661		452.698	35.1421	-9.5356	Âµm	Spot	Position	13	1000002816	347316
	553.653	11.9479	-7.66601	Âµm	Spot	Position	16	1000004998	603413		35.1647	86.834	9.9886	Âµm	Spot	Position	22	1000022698	857461		628.958	143.838	16.6674	Âµm	Spot	Position	6	1000021065	115361		227.926	131.946	8.6133	Âµm	Spot	Position	21	1000024894	881308		486.872	58.9489	-9.0826	Âµm	Spot	Position	13	1000002820	347333
	611.821	61.8648	-15.6031	Âµm	Spot	Position	16	1000005506	603900		43.0453	100.37	10.1955	Âµm	Spot	Position	22	1000022703	857464		20.6174	170.845	14.4413	Âµm	Spot	Position	6	1000021288	115572		263.309	105.935	-4.04057	Âµm	Spot	Position	21	1000025057	881425		456.725	30.497	-7.26381	Âµm	Spot	Position	13	1000002836	347375
	596.398	81.8001	-12.1284	Âµm	Spot	Position	16	1000005659	604038		168.715	123.688	3.26587	Âµm	Spot	Position	22	1000023592	858346		67.9999	202.387	15.9973	Âµm	Spot	Position	6	1000021316	115619		385.587	105.286	9.77202	Âµm	Spot	Position	21	1000026224	882593		531.051	64.1141	-20	Âµm	Spot	Position	13	1000003087	347625
	639.87	65.6395	-8.71409	Âµm	Spot	Position	16	1000005726	604146		262.992	121.215	0.959091	Âµm	Spot	Position	22	1000024028	858844		1.275	220.982	15.7158	Âµm	Spot	Position	6	1000021297	115626		478.076	89.5873	0.115175	Âµm	Spot	Position	21	1000026437	882805		578.576	40.178	-15.9489	Âµm	Spot	Position	13	1000003187	347724
	660.388	53.299	-7.84554	Âµm	Spot	Position	16	1000005724	604172		270.369	84.8495	6.37097	Âµm	Spot	Position	22	1000024211	859011		140.782	228.09	15.3898	Âµm	Spot	Position	6	1000021589	115886		434.521	157.625	5.98449	Âµm	Spot	Position	21	1000026712	883065		569.791	79.7378	-11.1319	Âµm	Spot	Position	13	1000003305	347850
	288.209	92.8	-20	Âµm	Spot	Position	16	1000008191	606647		366.433	84.4414	2.40332	Âµm	Spot	Position	22	1000024630	859461		213.038	207.806	12.0553	Âµm	Spot	Position	6	1000021801	116112		26.3646	215.987	2.21835	Âµm	Spot	Position	21	1000028460	884767		602.89	50.4396	-20	Âµm	Spot	Position	13	1000003569	348116
	287.081	157.202	-16.3844	Âµm	Spot	Position	16	1000008340	606910		340.466	150.548	7.96255	Âµm	Spot	Position	22	1000024884	859717		191.086	186.962	14.0506	Âµm	Spot	Position	6	1000021830	116137		11.1875	187.21	4.38562	Âµm	Spot	Position	21	1000028483	884836		614.072	16.2037	-19.0737	Âµm	Spot	Position	13	1000003493	348200
	327.313	99.8881	-10.54	Âµm	Spot	Position	16	1000008595	607061		506.95	86.4418	3.08196	Âµm	Spot	Position	22	1000025791	860654		190.175	199.465	16.0806	Âµm	Spot	Position	6	1000021879	116188		16.1985	238.101	3.76388	Âµm	Spot	Position	21	1000028512	884856		596.508	24.6356	-6.09391	Âµm	Spot	Position	13	1000003871	348485
	327.617	144.984	-9.44795	Âµm	Spot	Position	16	1000008654	607151		636.397	126.692	-2.81124	Âµm	Spot	Position	22	1000026211	861008		174.334	234.547	16.4988	Âµm	Spot	Position	6	1000021889	116197		267.427	191.488	-3.7065	Âµm	Spot	Position	21	1000030023	886323		73.3553	127.182	-20	Âµm	Spot	Position	13	1000066781	348632
	348.249	91.9938	-7.98885	Âµm	Spot	Position	16	1000009334	607910		642.631	113.636	7.7613	Âµm	Spot	Position	22	1000026403	861374		299.486	169.543	15.9516	Âµm	Spot	Position	6	1000022139	116453		297.833	188.445	-3.15768	Âµm	Spot	Position	21	1000030111	886369		37.8468	109.425	-6.37974	Âµm	Spot	Position	13	1000004398	348979
	341.834	88.3499	-5.30865	Âµm	Spot	Position	16	1000009513	608020		260.442	215.924	-0.163286	Âµm	Spot	Position	22	1000028393	863273		400.895	193.181	16.6999	Âµm	Spot	Position	6	1000022487	116786		468.684	205.861	6.38546	Âµm	Spot	Position	21	1000031698	887954		125.224	124.785	-20	Âµm	Spot	Position	13	1000004547	349124
	488.824	99.315	-7.79268	Âµm	Spot	Position	16	1000010182	608645		384.031	192.091	-4.37974	Âµm	Spot	Position	22	1000028776	863670		446.695	237.759	15.0277	Âµm	Spot	Position	6	1000022699	117017		9.67916	33.3116	16.1493	Âµm	Spot	Position	21	1000033294	889480		123.877	130.12	-9.70362	Âµm	Spot	Position	13	1000004836	349409
	606.285	90.8155	-11.3585	Âµm	Spot	Position	16	1000011457	609946		427.848	185.057	8.09109	Âµm	Spot	Position	22	1000029762	864642		484.123	188.091	16.1254	Âµm	Spot	Position	6	1000022709	117023		232.594	51.7339	12.6692	Âµm	Spot	Position	21	1000034140	890388		193.658	150.431	-9.72394	Âµm	Spot	Position	13	1000005451	349938
	35.2659	241.562	-8.13472	Âµm	Spot	Position	16	1000012219	610808		498.622	229.254	10.4535	Âµm	Spot	Position	22	1000029846	864729		449.528	191.923	16.4417	Âµm	Spot	Position	6	1000022710	117025		504.215	6.95546	12.1598	Âµm	Spot	Position	21	1000036035	892315		273.697	123.197	-5.87564	Âµm	Spot	Position	13	1000005963	350539
	141.272	241.849	-13.2737	Âµm	Spot	Position	16	1000012909	611344		616.929	218.679	2.71147	Âµm	Spot	Position	22	1000030705	865585		418.595	171.117	16.9917	Âµm	Spot	Position	6	1000022735	117041		613.21	50.2541	16.5646	Âµm	Spot	Position	21	1000036657	893021		361.382	147.378	-20	Âµm	Spot	Position	13	1000006176	350721
	201.393	218.005	-17.9327	Âµm	Spot	Position	16	1000013362	611901		620.928	219.634	7.7128	Âµm	Spot	Position	22	1000030876	865738		424.671	205.771	16.6426	Âµm	Spot	Position	6	1000022747	117060		317.431	108.498	15.7475	Âµm	Spot	Position	21	1000038500	894915		378.562	145.395	-13.7749	Âµm	Spot	Position	13	1000006324	350873
	234.374	214.775	-15.9939	Âµm	Spot	Position	16	1000013513	611953		592.002	181.037	9.07585	Âµm	Spot	Position	22	1000030893	865755		530.459	227.571	12.2373	Âµm	Spot	Position	6	1000022923	117211		310.308	165.008	15.8596	Âµm	Spot	Position	21	1000038647	894949		333.865	112.001	-5.89954	Âµm	Spot	Position	13	1000016520	351025
	195.091	180.059	-12.2546	Âµm	Spot	Position	16	1000013661	612078		89.2321	61.8313	13.4527	Âµm	Spot	Position	22	1000031515	866394		562.235	187.952	14.4237	Âµm	Spot	Position	6	1000022959	117232		396.99	103.868	13.7707	Âµm	Spot	Position	21	1000039010	895326		424.339	143.058	-20	Âµm	Spot	Position	13	1000006653	351207
	193.994	202.653	-5.27575	Âµm	Spot	Position	16	1000013847	612327		253.901	3.84188	14.3183	Âµm	Spot	Position	22	1000032411	867356		611.412	190.337	12.7281	Âµm	Spot	Position	6	1000023187	117478		394.528	136.847	16.4957	Âµm	Spot	Position	21	1000039102	895416		457.582	107.258	-12.6305	Âµm	Spot	Position	13	1000006817	351388
	270.292	167.557	-16.931	Âµm	Spot	Position	16	1000014160	612618		534.808	37.6673	16.648	Âµm	Spot	Position	22	1000409409	868936		622.722	233.829	16.0717	Âµm	Spot	Position	6	1000023269	117551		527.927	101.149	11.5514	Âµm	Spot	Position	21	1000027488	896198		473.625	133.308	-9.8034	Âµm	Spot	Position	13	1000006823	351467
	546.481	205.329	-20	Âµm	Spot	Position	16	1000016101	614598		91.0058	214.859	16.7404	Âµm	Spot	Position	22	1000038817	874032		588.023	169.722	16.6098	Âµm	Spot	Position	6	1000023240	117557		106.035	240.157	16.27	Âµm	Spot	Position	21	1000041529	897843		489.149	107.455	-8.65579	Âµm	Spot	Position	13	1000006925	351481
	646.659	202.703	-12.6649	Âµm	Spot	Position	16	1000017054	615606		292.875	231.053	15.607	Âµm	Spot	Position	22	1000039804	874947		26.0038	66.963	-16.4973	Âµm	Spot	Position	7	1000000253	117938		308.008	212.672	14.8803	Âµm	Spot	Position	21	1000042382	898739		570.72	107.075	-20	Âµm	Spot	Position	13	1000007077	351649
	583.853	223.064	-6.09237	Âµm	Spot	Position	16	1000017391	615844		395.419	190.334	16.2954	Âµm	Spot	Position	22	1000040216	875385		26.0774	7.77033	-14.6002	Âµm	Spot	Position	7	1000000242	117946		70.113	4.32426	-17.2398	Âµm	Spot	Position	22	1000000291	901232		517.725	88.8412	-15.088	Âµm	Spot	Position	13	1000007298	351867
	31.6656	23.4758	2.21289	Âµm	Spot	Position	16	1000017628	616082		463.806	193.678	15.2542	Âµm	Spot	Position	22	1000029764	875806		44.725	58.3456	-15.1819	Âµm	Spot	Position	7	1000000236	117954		225.636	4.62115	-4.77564	Âµm	Spot	Position	22	1000002228	903213		534.018	118.782	-7.73982	Âµm	Spot	Position	13	1000007461	352030
	5.30972	24.0008	7.48492	Âµm	Spot	Position	16	1000017828	616261		77.8613	12.9621	-10.9458	Âµm	Spot	Position	23	1000000432	877517		52.1622	68.1586	-11.1511	Âµm	Spot	Position	7	1000000304	118038		336.801	48.2809	-13.8783	Âµm	Spot	Position	22	1000003314	904457		612.498	119.684	-16.0899	Âµm	Spot	Position	13	1000007756	352329
	117.203	12.7169	1.98006	Âµm	Spot	Position	16	1000018225	616684		124.235	70.9247	-9.91491	Âµm	Spot	Position	23	1000001079	878279		67.6228	35.4729	-6.53981	Âµm	Spot	Position	7	1000000398	118119		461.484	28.6002	-10.3235	Âµm	Spot	Position	22	1000004531	905390		641.893	103.82	-10.6821	Âµm	Spot	Position	13	1000007839	352459
	229.81	53.7466	3.35074	Âµm	Spot	Position	16	1000018811	617351		171.769	30.3933	-18.5232	Âµm	Spot	Position	23	1000001673	878716		132.021	9.19262	-20	Âµm	Spot	Position	7	1000000461	118202		487.242	15.0319	-8.44011	Âµm	Spot	Position	22	1000004489	905468		33.9272	215.478	-20	Âµm	Spot	Position	13	1000008107	352722
	397.268	37.403	3.87635	Âµm	Spot	Position	16	1000020139	618621		221.318	64.9847	-17.2521	Âµm	Spot	Position	23	1000001712	878767		158.703	70.0281	-12.7258	Âµm	Spot	Position	7	1000000710	118429		545.58	22.7695	-20	Âµm	Spot	Position	22	1000004877	905688		73.9478	223.015	-18.3841	Âµm	Spot	Position	13	1000008127	352799
	475.011	5.20224	1.68007	Âµm	Spot	Position	16	1000020465	619127		273.818	49.1468	-13.556	Âµm	Spot	Position	23	1000002454	879589		121.849	65.8439	-8.68194	Âµm	Spot	Position	7	1000000803	118503		547.059	39.5295	-17.8969	Âµm	Spot	Position	22	1000004862	905892		23.9899	213.304	-10.5535	Âµm	Spot	Position	13	1000008265	352947
	494.851	7.81581	10.268	Âµm	Spot	Position	16	1000034502	619443		308.964	9.02906	-7.96801	Âµm	Spot	Position	23	1000002768	879807		145.829	72.2332	-5.1244	Âµm	Spot	Position	7	1000000831	118567		535.343	11.1162	-10.4749	Âµm	Spot	Position	22	1000004939	906144		168.67	195.283	-14.9514	Âµm	Spot	Position	13	1000009269	353916
	576.044	28.9264	-4.31224	Âµm	Spot	Position	16	1000005163	619546		259.155	37.1482	-4.74978	Âµm	Spot	Position	23	1000002600	879926		190.719	42.0146	-19.1373	Âµm	Spot	Position	7	1000000930	118746		530.522	29.2511	-5.0256	Âµm	Spot	Position	22	1000005320	906357		214.338	227.851	-14.4777	Âµm	Spot	Position	13	1000009279	353954
	527.578	55.9081	-2.42983	Âµm	Spot	Position	16	1000021058	619630		486.267	6.51203	-16.9494	Âµm	Spot	Position	23	1000003930	880934		242.252	5.01905	-17.3823	Âµm	Spot	Position	7	1000001046	118757		605.018	1.95654	-18.8613	Âµm	Spot	Position	22	1000095583	906622		329.997	175.885	-15.0686	Âµm	Spot	Position	13	1000009818	354369
	538.893	65.5881	7.43197	Âµm	Spot	Position	16	1000021440	619932		597.244	10.5635	-20	Âµm	Spot	Position	23	1000588660	882157		187.455	60.8	-14.2192	Âµm	Spot	Position	7	1000001075	118802		612.014	50.1333	-18.709	Âµm	Spot	Position	22	1000005604	906629		335.552	211.534	-20	Âµm	Spot	Position	13	1000010064	354698
	654.093	42.3352	6.39262	Âµm	Spot	Position	16	1000022081	620483		246.099	164.341	-20	Âµm	Spot	Position	23	1000007630	884541		241.716	72.7862	-11.5399	Âµm	Spot	Position	7	1000001098	118836		158.762	133.987	-17.2491	Âµm	Spot	Position	22	1000006980	908198		338.493	193.018	-18.9132	Âµm	Spot	Position	13	1000010188	354788
	110.592	99.5441	1.59124	Âµm	Spot	Position	16	1000023069	621562		200.684	139.799	-7.26729	Âµm	Spot	Position	23	1000008040	884930		211.736	58.5181	-9.35055	Âµm	Spot	Position	7	1000001148	118874		126.003	118.992	-13.0096	Âµm	Spot	Position	22	1000007295	908339		413.742	242.591	-16.084	Âµm	Spot	Position	13	1000010204	354847
	297.194	121.852	11.0959	Âµm	Spot	Position	16	1000024484	623115		214.79	126.782	-6.37183	Âµm	Spot	Position	23	1000007729	884960		191.623	2.50538	-8.27732	Âµm	Spot	Position	7	1000001197	118879		263.059	105.86	-4.71712	Âµm	Spot	Position	22	1000025057	910193		349.769	193.744	-14.0624	Âµm	Spot	Position	13	1000010212	354878
	409.348	147.124	8.0311	Âµm	Spot	Position	16	1000025221	623582		355.043	120.933	-5.71123	Âµm	Spot	Position	23	1000009458	886437		297.08	70.6027	-20	Âµm	Spot	Position	7	1000001357	119096		378.43	86.069	-14.6468	Âµm	Spot	Position	22	1000009461	910518		361.246	195.346	-12.8831	Âµm	Spot	Position	13	1000010277	354906
	38.0061	173.913	8.64541	Âµm	Spot	Position	16	1000027393	625985		503.978	116.867	-18.8326	Âµm	Spot	Position	23	1000010627	887484		325.468	48.1647	-13.8657	Âµm	Spot	Position	7	1000001450	119197		498.315	135.171	-11.288	Âµm	Spot	Position	22	1000010176	911408		484.908	207.177	-8.20461	Âµm	Spot	Position	13	1000010833	355524
	123.376	188.498	5.7783	Âµm	Spot	Position	16	1000028015	626470		577.764	161.172	-6.42027	Âµm	Spot	Position	23	1000010845	887952		255.626	50.9948	-9.73339	Âµm	Spot	Position	7	1000001567	119281		522.066	110.781	-10.2783	Âµm	Spot	Position	22	1000011185	912212		452.23	179.152	-5.11912	Âµm	Spot	Position	13	1000010898	355566
	160.047	239.953	7.58732	Âµm	Spot	Position	16	1000028096	626540		526.343	142.217	-4.60367	Âµm	Spot	Position	23	1000025579	887984		365.089	34.155	-19.2015	Âµm	Spot	Position	7	1000001836	119585		254.924	223.101	-20	Âµm	Spot	Position	22	1000014478	915610		536.624	169.932	-20	Âµm	Spot	Position	13	1000011120	355590
	211.901	194.347	7.34668	Âµm	Spot	Position	16	1000040155	627054		522.535	211.645	-20	Âµm	Spot	Position	23	1000016319	893007		337.154	26.9874	-15.7684	Âµm	Spot	Position	7	1000001859	119609		297.376	192.747	-9.85336	Âµm	Spot	Position	22	1000014886	915946		516.774	224.924	-12.5186	Âµm	Spot	Position	13	1000011231	355902
	230.59	216.14	8.41176	Âµm	Spot	Position	16	1000028709	627100		632.433	226.689	-20	Âµm	Spot	Position	23	1000017056	893720		397.967	52.6389	-15.0012	Âµm	Spot	Position	7	1000001892	119628		316.494	230.681	-6.15051	Âµm	Spot	Position	22	1000014983	916114		574.081	215.912	-4.89908	Âµm	Spot	Position	13	1000011390	356063
	176.753	213.066	10.699	Âµm	Spot	Position	16	1000028670	627220		638.14	223.181	-4.81108	Âµm	Spot	Position	23	1000017595	894209		345.391	54.082	-14.4492	Âµm	Spot	Position	7	1000001879	119652		401.458	170.934	-6.61316	Âµm	Spot	Position	22	1000015627	916790		657.142	230.596	-15.5891	Âµm	Spot	Position	13	1000011634	356299
	282.575	172.721	7.39568	Âµm	Spot	Position	16	1000029211	627592		79.2889	30.8458	5.28198	Âµm	Spot	Position	23	1000018470	894546		399.169	56.5051	-12.3383	Âµm	Spot	Position	7	1000001930	119685		494.142	196.583	-15.6755	Âµm	Spot	Position	22	1000016144	917192		590.227	239.744	-14.0584	Âµm	Spot	Position	13	1000011676	356345
	334.354	188.487	7.70551	Âµm	Spot	Position	16	1000029834	628206		93.3349	35.5286	7.25311	Âµm	Spot	Position	23	1000018575	895191		360.063	25.9521	-7.93543	Âµm	Spot	Position	7	1000002004	119759		419.404	222.258	-7.81183	Âµm	Spot	Position	22	1000016203	917512		609.549	227.617	-12.3779	Âµm	Spot	Position	13	1000043154	356383
	425.896	183.31	-1.31991	Âµm	Spot	Position	16	1000030101	628497		128.37	81.7598	7.11439	Âµm	Spot	Position	23	1000018591	895210		368.018	47.8647	-6.09453	Âµm	Spot	Position	7	1000002062	119810		551.062	223.331	-20	Âµm	Spot	Position	22	1000016771	917805		606.893	243.618	-10.6808	Âµm	Spot	Position	13	1000043138	356396
	535.279	180.618	7.2309	Âµm	Spot	Position	16	1000030964	629370		361.967	28.6391	-0.541683	Âµm	Spot	Position	23	1000003569	896730		437.781	16.5461	-20	Âµm	Spot	Position	7	1000002110	119877		18.2384	27.1821	5.21833	Âµm	Spot	Position	22	1000018245	919481		234.328	27.3773	-0.844049	Âµm	Spot	Position	13	1000012681	357420
	503.783	190.899	9.87042	Âµm	Spot	Position	16	1000031079	629473		574.141	62.1186	3.25766	Âµm	Spot	Position	23	1000021416	898171		486.276	71.9947	-17.2883	Âµm	Spot	Position	7	1000002227	120028		48.4961	42.9792	8.31824	Âµm	Spot	Position	22	1000033143	919596		216.316	43.7333	-0.498241	Âµm	Spot	Position	13	1000012754	357447
	66.622	33.2613	15.6885	Âµm	Spot	Position	16	1000031820	630263		571.504	10.934	3.89688	Âµm	Spot	Position	23	1000021268	898196		455.474	21.638	-13.9366	Âµm	Spot	Position	7	1000002294	120064		85.153	26.7909	-0.349316	Âµm	Spot	Position	22	1000018812	919893		344.418	43.5781	-0.731659	Âµm	Spot	Position	13	1000013597	358295
	144.065	7.52097	15.2825	Âµm	Spot	Position	16	1000032240	630666		55.3355	87.034	-2.80937	Âµm	Spot	Position	23	1000022291	899138		442.522	22.8367	-11.7806	Âµm	Spot	Position	7	1000002318	120103		300.537	46.1909	9.75353	Âµm	Spot	Position	22	1000020476	921504		404.485	17.0019	1.75734	Âµm	Spot	Position	13	1000013665	358364
	226.168	19.3552	16.3109	Âµm	Spot	Position	16	1000032711	631193		73.3055	116.436	7.60493	Âµm	Spot	Position	23	1000022646	899534		419.515	80.6974	-12.3723	Âµm	Spot	Position	7	1000002291	120117		409.388	11.1684	2.74332	Âµm	Spot	Position	22	1000020825	921864		418.174	26.8067	1.53819	Âµm	Spot	Position	13	1000014077	358815
	621.681	37.4869	12.3446	Âµm	Spot	Position	16	1000034912	633451		35.2286	86.7231	10.4287	Âµm	Spot	Position	23	1000022698	899577		418.813	6.20667	-9.33545	Âµm	Spot	Position	7	1000002388	120147		467.325	18.6161	0.724958	Âµm	Spot	Position	22	1000021328	922409		558.541	55.4162	1.80748	Âµm	Spot	Position	13	1000014490	359297
	177.202	107.897	16.1025	Âµm	Spot	Position	16	1000036498	635071		43.041	100.258	10.1149	Âµm	Spot	Position	23	1000022703	899584		486.861	64.2479	-8.95774	Âµm	Spot	Position	7	1000002382	120161		75.561	149.266	0.697365	Âµm	Spot	Position	22	1000068250	924292		633.489	78.5637	3.8631	Âµm	Spot	Position	13	1000015061	359834
	391.94	144.945	14.3767	Âµm	Spot	Position	16	1000037386	635925		168.603	123.657	3.55683	Âµm	Spot	Position	23	1000023592	900544		495.191	27.7173	-5.99976	Âµm	Spot	Position	7	1000002417	120195		48.0132	131.588	8.2576	Âµm	Spot	Position	22	1000023550	924548		83.1711	146.216	7.1479	Âµm	Spot	Position	13	1000015572	360330
	371.388	127.801	16.2066	Âµm	Spot	Position	16	1000037414	636008		262.506	120.984	0.876684	Âµm	Spot	Position	23	1000024028	901071		424.973	27.3927	-4.6276	Âµm	Spot	Position	7	1000011273	120207		228.139	131.886	8.61165	Âµm	Spot	Position	22	1000024894	925858		122.616	123.87	-1.85162	Âµm	Spot	Position	13	1000015679	360500
	429.012	141.003	15.5884	Âµm	Spot	Position	16	1000037892	636498		270.385	84.8164	6.23774	Âµm	Spot	Position	23	1000024211	901229		527.819	21.9074	-12.1226	Âµm	Spot	Position	7	1000002710	120492		385.741	105.167	10.0736	Âµm	Spot	Position	22	1000026224	927119		162.372	92.4005	8.69089	Âµm	Spot	Position	13	1000015975	360778
	592.533	143.167	15.0428	Âµm	Spot	Position	16	1000038834	637372		366.452	84.3978	2.37942	Âµm	Spot	Position	23	1000024630	901678		535.297	11.4526	-5.13165	Âµm	Spot	Position	7	1000002835	120622		477.988	89.6922	-0.316833	Âµm	Spot	Position	22	1000026437	927332		318.309	124.998	2.91629	Âµm	Spot	Position	13	1000016666	361490
	22.4122	187.633	12.9901	Âµm	Spot	Position	16	1000039211	637775		340.032	150.653	8.10483	Âµm	Spot	Position	23	1000024884	901916		619.393	41.4895	-19.392	Âµm	Spot	Position	7	1000003009	120783		434.701	157.531	6.05872	Âµm	Spot	Position	22	1000026712	927599		389.059	136.08	0.0838165	Âµm	Spot	Position	13	1000017017	361842
	67.3288	242.573	13.3624	Âµm	Spot	Position	16	1000039231	637795		506.982	86.3734	3.01637	Âµm	Spot	Position	23	1000025791	902911		606.429	31.0306	-15.7208	Âµm	Spot	Position	7	1000003030	120821		527.81	101.249	11.3096	Âµm	Spot	Position	22	1000027488	928330		541.541	128.131	-1.90907	Âµm	Spot	Position	13	1000017831	362598
	129.855	188.811	16.1898	Âµm	Spot	Position	16	1000039746	638329		635.064	126.451	-3.53867	Âµm	Spot	Position	23	1000026211	903220		14.8384	112.408	-15.828	Âµm	Spot	Position	7	1000003473	121257		26.2221	215.951	2.98582	Âµm	Spot	Position	22	1000028460	929284		538.828	155.295	-2.21436	Âµm	Spot	Position	13	1000017820	362603
	247.039	229.793	15.0729	Âµm	Spot	Position	16	1000040167	638757		642.648	113.537	7.55454	Âµm	Spot	Position	23	1000026403	903618		43.5039	100.647	-12.9736	Âµm	Spot	Position	7	1000003489	121305		16.1518	238.123	4.26519	Âµm	Spot	Position	22	1000028512	929325		563.237	147.15	5.10737	Âµm	Spot	Position	13	1000017891	362721
	405.346	177.728	16.4114	Âµm	Spot	Position	16	1000041083	639643		260.421	215.926	-0.395727	Âµm	Spot	Position	23	1000028393	905619		68.0254	143.606	-8.59801	Âµm	Spot	Position	7	1000003630	121400		11.0515	187.14	4.91227	Âµm	Spot	Position	22	1000028483	929340		504.588	99.7771	7.21451	Âµm	Spot	Position	13	1000017965	362756
	550.764	167.375	12.5347	Âµm	Spot	Position	16	1000041850	640486		383.923	192.179	-4.31389	Âµm	Spot	Position	23	1000028776	906038		30.3383	159.818	-7.08981	Âµm	Spot	Position	7	1000003622	121442		297.868	188.382	-3.1644	Âµm	Spot	Position	22	1000030111	930833		631.886	105.621	6.15944	Âµm	Spot	Position	13	1000018324	363124
	576.927	186.064	15.784	Âµm	Spot	Position	16	1000042398	640583		427.806	185.055	8.15485	Âµm	Spot	Position	23	1000029762	907048		19.2758	113.837	-4.58806	Âµm	Spot	Position	7	1000003646	121462		267.381	191.525	-2.82719	Âµm	Spot	Position	22	1000030023	930834		33.7531	228.02	0.232225	Âµm	Spot	Position	13	1000018575	363390
	517.715	195.057	15.5274	Âµm	Spot	Position	16	1000041975	640591		498.619	229.324	10.4068	Âµm	Spot	Position	23	1000029846	907127		119.454	153.862	-20	Âµm	Spot	Position	7	1000003809	121626		468.624	205.9	6.5654	Âµm	Spot	Position	22	1000031698	932470		222.221	244.115	-3.85743	Âµm	Spot	Position	13	1000019401	364200
	29.2463	4.45503	-10.5339	Âµm	Spot	Position	17	1000000505	641799		616.907	218.587	2.98574	Âµm	Spot	Position	23	1000030705	908039		159.864	166.392	-7.09004	Âµm	Spot	Position	7	1000007275	121857		9.81628	33.2796	16.4524	Âµm	Spot	Position	22	1000033294	934023		193.388	242.516	4.14619	Âµm	Spot	Position	13	1000019612	364395
	46.752	38.0982	-8.13637	Âµm	Spot	Position	17	1000000581	641904		620.931	219.605	7.73272	Âµm	Spot	Position	23	1000030876	908219		169.041	88.7839	-20	Âµm	Spot	Position	7	1000004062	121908		232.62	51.7192	12.9453	Âµm	Spot	Position	22	1000034140	934965		416.002	216.912	6.76884	Âµm	Spot	Position	13	1000020529	365288
	119.944	10.8417	-16.3374	Âµm	Spot	Position	17	1000000989	642366		592.019	181.005	9.07336	Âµm	Spot	Position	23	1000030893	908234		223.909	150.141	-16.7234	Âµm	Spot	Position	7	1000004249	122089		504.273	6.86876	11.6597	Âµm	Spot	Position	22	1000036035	936893		377.061	208.873	10.2665	Âµm	Spot	Position	13	1000020550	365362
	284.404	50.4172	-20	Âµm	Spot	Position	17	1000002697	643802		89.236	61.8238	13.4324	Âµm	Spot	Position	23	1000031515	908795		222.074	133.354	-9.28081	Âµm	Spot	Position	7	1000004366	122211		613.252	50.2804	16.4951	Âµm	Spot	Position	22	1000036657	937602		469.913	182.552	-0.743711	Âµm	Spot	Position	13	1000020649	365465
	289.784	63.4542	-16.5998	Âµm	Spot	Position	17	1000002429	643920		253.95	3.86544	14.3099	Âµm	Spot	Position	23	1000032411	909703		260.335	107.654	-20	Âµm	Spot	Position	7	1000004460	122315		317.375	108.574	15.7748	Âµm	Spot	Position	22	1000038500	939640		457.674	206.004	8.06123	Âµm	Spot	Position	13	1000020916	365668
	415.128	3.1591	-9.76924	Âµm	Spot	Position	17	1000003485	644929		534.805	37.6156	16.5007	Âµm	Spot	Position	23	1000409409	911164		301.663	91.7278	-16.7521	Âµm	Spot	Position	7	1000004608	122442		310.297	164.777	15.9924	Âµm	Spot	Position	22	1000038647	939668		519.883	238.122	-2.33094	Âµm	Spot	Position	13	1000021027	365829
	524.738	46.2319	-11.5758	Âµm	Spot	Position	17	1000004952	646399		90.8704	215.121	16.5853	Âµm	Spot	Position	23	1000038817	915919		398.508	127.408	-20	Âµm	Spot	Position	7	1000004951	122787		396.898	103.82	13.6011	Âµm	Spot	Position	22	1000039010	940056		529.037	238.869	7.02222	Âµm	Spot	Position	13	1000021283	366048
	553.536	11.6275	-7.54295	Âµm	Spot	Position	17	1000004998	646508		292.826	231.085	15.5328	Âµm	Spot	Position	23	1000039804	916757		385.916	124.976	-10.8712	Âµm	Spot	Position	7	1000005146	122982		394.152	136.696	16.4413	Âµm	Spot	Position	22	1000039102	940149		513.398	102.071	16.4955	Âµm	Spot	Position	13	1000027428	372146
	576.068	28.9281	-4.87874	Âµm	Spot	Position	17	1000005163	646637		395.391	190.255	16.3627	Âµm	Spot	Position	23	1000040216	917150		475.781	121.548	-20	Âµm	Spot	Position	7	1000005320	123173		106.091	240.172	16.2393	Âµm	Spot	Position	22	1000041529	942682		606.385	132.221	12.3667	Âµm	Spot	Position	13	1000027707	372420
	611.748	61.8731	-15.8991	Âµm	Spot	Position	17	1000005506	646992		462.777	195.532	15.8245	Âµm	Spot	Position	23	1000029764	917586		426.654	84.9715	-16.6482	Âµm	Spot	Position	7	1000005448	123283		307.818	213.038	14.9	Âµm	Spot	Position	22	1000042382	943617		249.42	203.758	13.2758	Âµm	Spot	Position	13	1000029224	373570
	596.198	81.8894	-12.2353	Âµm	Spot	Position	17	1000005659	647148		77.8481	13.0278	-10.8602	Âµm	Spot	Position	24	1000000432	919189		453.534	119.194	-15.5837	Âµm	Spot	Position	7	1000005459	123305		70.168	4.16792	-17.0392	Âµm	Spot	Position	23	1000000291	946128		323.109	186.885	13.4479	Âµm	Spot	Position	13	1000029241	373946
	640.257	65.7458	-9.32939	Âµm	Spot	Position	17	1000005726	647226		124.129	70.8435	-9.8111	Âµm	Spot	Position	24	1000001079	919981		488.507	153.368	-15.2595	Âµm	Spot	Position	7	1000005468	123318		336.924	48.2844	-13.125	Âµm	Spot	Position	23	1000003314	949388		548.751	229.222	16.0043	Âµm	Spot	Position	13	1000030452	375117
	660.39	53.2471	-7.89925	Âµm	Spot	Position	17	1000005724	647260		171.73	30.2827	-18.5679	Âµm	Spot	Position	24	1000001673	920405		431.701	122.752	-10.7283	Âµm	Spot	Position	7	1000005543	123384		461.459	28.6203	-10.9145	Âµm	Spot	Position	23	1000004531	950278		194.398	41.0072	-20	Âµm	Spot	Position	14	1000001093	376886
	288.092	92.8349	-20	Âµm	Spot	Position	17	1000008191	649772		221.364	64.9635	-17.0615	Âµm	Spot	Position	24	1000001712	920453		474.597	158.848	-5.01967	Âµm	Spot	Position	7	1000005638	123492		487.329	14.9452	-9.03339	Âµm	Spot	Position	23	1000004489	950388		196.793	63.1155	-15.6875	Âµm	Spot	Position	14	1000001210	377018
	287.111	157.378	-16.226	Âµm	Spot	Position	17	1000008340	650051		273.872	48.8929	-12.7336	Âµm	Spot	Position	24	1000002454	921322		554.476	86.8212	-20	Âµm	Spot	Position	7	1000005643	123499		546.034	23.055	-18.8975	Âµm	Spot	Position	23	1000004877	950834		214.53	73.3553	-12.1214	Âµm	Spot	Position	14	1000001310	377081
	270.623	167.218	-16.328	Âµm	Spot	Position	17	1000014160	650053		308.865	8.97651	-8.16865	Âµm	Spot	Position	24	1000002768	921505		531.551	134.184	-20	Âµm	Spot	Position	7	1000005735	123581		547.061	39.6655	-19.1683	Âµm	Spot	Position	23	1000004862	950838		250.131	71.237	-10.3597	Âµm	Spot	Position	14	1000001349	377132
	327.353	99.803	-10.7896	Âµm	Spot	Position	17	1000008595	650205		259.491	37.5684	-4.83332	Âµm	Spot	Position	24	1000002600	921608		550.234	143.245	-17.8775	Âµm	Spot	Position	7	1000005816	123664		535.169	11.0046	-10.0252	Âµm	Spot	Position	23	1000004939	951091		189.947	23.587	-6.47377	Âµm	Spot	Position	14	1000001393	377206
	327.577	144.998	-9.72973	Âµm	Spot	Position	17	1000008654	650242		486.348	6.41587	-16.4201	Âµm	Spot	Position	24	1000003930	922640		553.115	116.239	-14.5267	Âµm	Spot	Position	7	1000005872	123697		530.497	29.2507	-5.22494	Âµm	Spot	Position	23	1000005320	951308		290.936	56.1105	-20	Âµm	Spot	Position	14	1000252116	377371
	347.292	91.63	-8.13915	Âµm	Spot	Position	17	1000009334	651001		246.266	164.238	-20	Âµm	Spot	Position	24	1000007630	926325		512.296	98.2796	-6.44905	Âµm	Spot	Position	7	1000006021	123889		611.996	50.335	-18.5385	Âµm	Spot	Position	23	1000005604	951589		333.462	83.3257	-13.6034	Âµm	Spot	Position	14	1000001735	377522
	341.811	88.2949	-5.29092	Âµm	Spot	Position	17	1000009513	651136		200.675	139.856	-7.61372	Âµm	Spot	Position	24	1000008040	926701		616.006	157.724	-9.59925	Âµm	Spot	Position	7	1000006401	124271		605.116	1.88757	-18.1393	Âµm	Spot	Position	23	1000095583	951591		293.268	44.0216	-10.5664	Âµm	Spot	Position	14	1000001758	377578
	488.211	99.116	-8.15308	Âµm	Spot	Position	17	1000010182	651732		214.395	126.81	-6.55051	Âµm	Spot	Position	24	1000007729	926732		635.52	123.984	-7.74023	Âµm	Spot	Position	7	1000006447	124307		158.735	133.956	-17.33	Âµm	Spot	Position	23	1000006980	953160		253.297	66.6936	-9.42431	Âµm	Spot	Position	14	1000001808	377629
	606.321	90.9345	-11.683	Âµm	Spot	Position	17	1000011457	653034		355.083	120.956	-5.91915	Âµm	Spot	Position	24	1000009458	928239		157.765	175.047	-16.2407	Âµm	Spot	Position	7	1000007088	124918		126.289	119.017	-13.1055	Âµm	Spot	Position	23	1000007295	953289		318.164	59.8937	-7.82475	Âµm	Spot	Position	14	1000001829	377645
	34.92	241.513	-8.47914	Âµm	Spot	Position	17	1000012219	653938		503.995	116.903	-18.2211	Âµm	Spot	Position	24	1000010627	929278		100.245	193.454	-12.8029	Âµm	Spot	Position	7	1000007126	124965		378.321	86.0302	-14.4738	Âµm	Spot	Position	23	1000009461	955597		364.753	11.5505	-20	Âµm	Spot	Position	14	1000001943	377757
	141.204	241.759	-13.3077	Âµm	Spot	Position	17	1000012909	654527		577.722	161.241	-6.51177	Âµm	Spot	Position	24	1000010845	929676		114.557	175.284	-9.32889	Âµm	Spot	Position	7	1000007189	125036		498.169	135.408	-11.2712	Âµm	Spot	Position	23	1000010176	956463		340.84	70.0361	-8.63167	Âµm	Spot	Position	14	1000002310	378121
	201.353	217.844	-18.1823	Âµm	Spot	Position	17	1000013362	655097		526.445	142.224	-4.50044	Âµm	Spot	Position	24	1000025579	929746		245.971	239.368	-20	Âµm	Spot	Position	7	1000007436	125273		522.062	110.787	-10.8108	Âµm	Spot	Position	23	1000011185	957234		362.355	67.0606	-5.3206	Âµm	Spot	Position	14	1000002379	378195
	234.39	214.727	-16.0306	Âµm	Spot	Position	17	1000013513	655149		522.548	211.42	-20	Âµm	Spot	Position	24	1000016319	934778		175.179	187.762	-18.5813	Âµm	Spot	Position	7	1000007334	125290		254.961	222.951	-20	Âµm	Spot	Position	23	1000014478	960709		474.474	42.8966	-12.9754	Âµm	Spot	Position	14	1000002736	378505
	194.938	179.15	-12.1914	Âµm	Spot	Position	17	1000013661	655250		632.369	226.689	-20	Âµm	Spot	Position	24	1000017056	935451		231.162	226.487	-18.0036	Âµm	Spot	Position	7	1000007463	125295		297.299	192.92	-9.83991	Âµm	Spot	Position	23	1000014886	961042		452.621	35.206	-9.7008	Âµm	Spot	Position	14	1000002816	378584
	193.922	202.77	-5.66218	Âµm	Spot	Position	17	1000013847	655463		638.114	223.142	-5.02174	Âµm	Spot	Position	24	1000017595	935935		179.074	175.273	-13.3716	Âµm	Spot	Position	7	1000007514	125346		316.518	230.63	-5.94549	Âµm	Spot	Position	23	1000014983	961210		486.837	59.0263	-8.82205	Âµm	Spot	Position	14	1000002820	378616
	546.735	204.927	-20	Âµm	Spot	Position	17	1000016101	657816		79.0261	30.9028	5.06783	Âµm	Spot	Position	24	1000018470	936282		209.695	218.347	-11.3132	Âµm	Spot	Position	7	1000007551	125388		401.391	170.909	-6.90948	Âµm	Spot	Position	23	1000015627	961900		456.636	30.1956	-7.09279	Âµm	Spot	Position	14	1000002836	378661
	646.717	202.605	-12.8292	Âµm	Spot	Position	17	1000017054	658829		93.2981	35.5627	6.99532	Âµm	Spot	Position	24	1000018575	936914		176.144	200.005	-9.54298	Âµm	Spot	Position	7	1000007584	125400		494.058	196.584	-15.4487	Âµm	Spot	Position	23	1000016144	962350		530.835	64.068	-20	Âµm	Spot	Position	14	1000003087	378888
	584.125	223.709	-5.69154	Âµm	Spot	Position	17	1000017391	659077		128.332	81.7743	7.21726	Âµm	Spot	Position	24	1000018591	936940		328.414	176.814	-15.4623	Âµm	Spot	Position	7	1000007861	125715		419.471	222.196	-8.10644	Âµm	Spot	Position	23	1000016203	962651		578.6	40.2589	-16.0647	Âµm	Spot	Position	14	1000003187	378986
	31.6241	23.5332	2.40408	Âµm	Spot	Position	17	1000017628	659329		361.981	28.7247	-0.785671	Âµm	Spot	Position	24	1000003569	938362		296.711	177.344	-6.96796	Âµm	Spot	Position	7	1000008037	125884		550.509	223.396	-20	Âµm	Spot	Position	23	1000016771	962963		569.869	79.8031	-11.3303	Âµm	Spot	Position	14	1000003305	379112
	5.2947	24.0001	7.38485	Âµm	Spot	Position	17	1000017828	659513		571.427	11.0125	3.87049	Âµm	Spot	Position	24	1000021268	939763		355.486	179.455	-20	Âµm	Spot	Position	7	1000008100	125969		18.3614	27.1429	5.8021	Âµm	Spot	Position	23	1000018245	964638		602.626	50.6084	-20	Âµm	Spot	Position	14	1000003569	379365
	117.204	12.7746	1.78256	Âµm	Spot	Position	17	1000018225	659873		574.281	62.1933	3.55498	Âµm	Spot	Position	24	1000021416	939785		405.56	170.812	-15.2834	Âµm	Spot	Position	7	1000008262	126126		48.6098	43.0144	7.74451	Âµm	Spot	Position	23	1000033143	964720		613.97	16.2845	-19.3552	Âµm	Spot	Position	14	1000003493	379446
	229.809	53.7672	3.61513	Âµm	Spot	Position	17	1000018811	660586		55.2976	87.069	-2.80635	Âµm	Spot	Position	24	1000022291	940652		347.442	191.161	-10.8439	Âµm	Spot	Position	7	1000008337	126215		85.1862	26.9021	-0.515671	Âµm	Spot	Position	23	1000018812	964947		596.54	24.6434	-5.76873	Âµm	Spot	Position	14	1000003871	379733
	398.087	37.131	4.39535	Âµm	Spot	Position	17	1000020139	661785		73.3325	116.422	7.60447	Âµm	Spot	Position	24	1000022646	941024		370.219	179.084	-9.52564	Âµm	Spot	Position	7	1000008375	126231		225.597	4.58742	-4.44159	Âµm	Spot	Position	23	1000002228	965526		73.2239	126.8	-20	Âµm	Spot	Position	14	1000066781	379875
	474.201	4.61266	2.74852	Âµm	Spot	Position	17	1000020465	662312		35.16	86.7547	10.0085	Âµm	Spot	Position	24	1000022698	941066		442.752	232.525	-20	Âµm	Spot	Position	7	1000008603	126482		300.624	46.1242	9.67249	Âµm	Spot	Position	23	1000020476	966742		37.6159	109.796	-6.66182	Âµm	Spot	Position	14	1000004398	380202
	493.633	8.44813	9.75898	Âµm	Spot	Position	17	1000034502	662550		43.0431	100.247	10.2501	Âµm	Spot	Position	24	1000022703	941071		467.024	183.238	-12.2536	Âµm	Spot	Position	7	1000008738	126618		409.406	11.308	2.86266	Âµm	Spot	Position	23	1000020825	967091		125.231	124.936	-20	Âµm	Spot	Position	14	1000004547	380363
	527.561	55.3625	-2.29919	Âµm	Spot	Position	17	1000021058	662715		168.691	123.69	3.46499	Âµm	Spot	Position	24	1000023592	942016		464.039	171.199	-11.4948	Âµm	Spot	Position	7	1000008757	126643		467.335	18.7176	0.473356	Âµm	Spot	Position	23	1000021328	967576		123.943	130.089	-9.77433	Âµm	Spot	Position	14	1000004836	380648
	539.229	65.8095	7.34277	Âµm	Spot	Position	17	1000021440	663055		261.953	120.694	0.801527	Âµm	Spot	Position	24	1000024028	942518		508.447	195.69	-20	Âµm	Spot	Position	7	1000008959	126842		75.687	149.303	0.254213	Âµm	Spot	Position	23	1000068250	969493		194.356	150.912	-10.087	Âµm	Spot	Position	14	1000005451	381199
	653.973	41.7571	6.10931	Âµm	Spot	Position	17	1000022081	663608		270.34	84.8132	6.35877	Âµm	Spot	Position	24	1000024211	942686		577.42	206.367	-15.8876	Âµm	Spot	Position	7	1000009129	126973		47.8686	131.714	7.82408	Âµm	Spot	Position	23	1000023550	969853		273.869	123.25	-5.82282	Âµm	Spot	Position	14	1000005963	381850
	110.623	99.5913	1.66343	Âµm	Spot	Position	17	1000023069	664598		366.369	84.3991	2.51466	Âµm	Spot	Position	24	1000024630	943184		534.023	225.468	-14.8223	Âµm	Spot	Position	7	1000009107	126987		228.066	131.966	8.72282	Âµm	Spot	Position	23	1000024894	971175		361.749	147.625	-20	Âµm	Spot	Position	14	1000006176	382038
	298.571	122.185	11.1966	Âµm	Spot	Position	17	1000024484	666177		339.392	150.851	8.28354	Âµm	Spot	Position	24	1000024884	943377		544.429	189.112	-10.6869	Âµm	Spot	Position	7	1000009177	127044		263.156	105.886	-4.49867	Âµm	Spot	Position	23	1000025057	971287		378.583	145.361	-13.9614	Âµm	Spot	Position	14	1000006324	382174
	409.459	147.144	7.97648	Âµm	Spot	Position	17	1000025221	666680		506.923	86.3633	3.44164	Âµm	Spot	Position	24	1000025791	944339		581.034	226.378	-11.085	Âµm	Spot	Position	7	1000009169	127052		385.994	105.094	9.68939	Âµm	Spot	Position	23	1000026224	972470		334.055	111.853	-6.64218	Âµm	Spot	Position	14	1000016520	382314
	38.3639	173.202	8.22326	Âµm	Spot	Position	17	1000027393	669030		634.266	126.418	-3.2822	Âµm	Spot	Position	24	1000026211	944670		567.908	174.748	-6.02962	Âµm	Spot	Position	7	1000009232	127118		478.05	89.7289	-0.145937	Âµm	Spot	Position	23	1000026437	972655		424.132	143.191	-20	Âµm	Spot	Position	14	1000006653	382520
	123.535	188.674	5.18741	Âµm	Spot	Position	17	1000028015	669500		642.719	113.67	7.56911	Âµm	Spot	Position	24	1000026403	945026		635.108	206.827	-9.59761	Âµm	Spot	Position	7	1000009537	127442		434.75	157.586	6.01654	Âµm	Spot	Position	23	1000026712	972940		457.63	107.232	-13.093	Âµm	Spot	Position	14	1000006817	382694
	160.051	239.991	7.18731	Âµm	Spot	Position	17	1000028096	669590		260.412	215.863	-0.427479	Âµm	Spot	Position	24	1000028393	946979		13.5763	78.5287	3.91423	Âµm	Spot	Position	7	1000009856	127758		527.803	101.276	11.3679	Âµm	Spot	Position	23	1000027488	973734		489.106	107.241	-8.81132	Âµm	Spot	Position	14	1000006925	382810
	212.435	194.295	7.02529	Âµm	Spot	Position	17	1000040155	670096		383.98	192.46	-4.02137	Âµm	Spot	Position	24	1000028776	947386		108.448	66.0796	-3.67967	Âµm	Spot	Position	7	1000010056	127933		26.1019	215.854	3.03389	Âµm	Spot	Position	23	1000028460	974716		473.705	133.375	-9.39003	Âµm	Spot	Position	14	1000006823	382821
	230.646	216.274	8.32044	Âµm	Spot	Position	17	1000028709	670149		427.882	185.046	8.10555	Âµm	Spot	Position	24	1000029762	948369		158.824	3.38586	-2.58418	Âµm	Spot	Position	7	1000010060	127934		16.146	238.207	3.76016	Âµm	Spot	Position	23	1000028512	974759		570.758	107.171	-20	Âµm	Spot	Position	14	1000007077	382991
	176.501	212.382	11.342	Âµm	Spot	Position	17	1000028670	670249		498.637	229.316	10.3248	Âµm	Spot	Position	24	1000029846	948446		153.627	24.8015	4.39613	Âµm	Spot	Position	7	1000010189	128053		11.1535	187.235	4.66047	Âµm	Spot	Position	23	1000028483	974773		517.712	88.871	-14.9849	Âµm	Spot	Position	14	1000007298	383205
	282.538	172.703	7.31173	Âµm	Spot	Position	17	1000029211	670623		616.85	218.652	2.83297	Âµm	Spot	Position	24	1000030705	949321		86.3365	7.89591	4.70442	Âµm	Spot	Position	7	1000010131	128065		297.774	188.285	-3.00544	Âµm	Spot	Position	23	1000030111	976308		533.986	118.766	-7.82033	Âµm	Spot	Position	14	1000007461	383356
	334.136	188.225	7.45182	Âµm	Spot	Position	17	1000029834	671202		620.94	219.634	7.64239	Âµm	Spot	Position	24	1000030876	949480		228.939	31.9938	-2.52393	Âµm	Spot	Position	7	1000010342	128225		267.569	191.396	-2.83033	Âµm	Spot	Position	23	1000030023	976309		612.603	119.661	-16.0591	Âµm	Spot	Position	14	1000007756	383676
	425.751	183.372	-1.40813	Âµm	Spot	Position	17	1000030101	671504		592.037	181.027	8.72318	Âµm	Spot	Position	24	1000030893	949505		192.684	40.4168	-3.07411	Âµm	Spot	Position	7	1000010324	128228		468.728	206.048	6.17211	Âµm	Spot	Position	23	1000031698	977913		641.94	104.024	-10.6738	Âµm	Spot	Position	14	1000007839	383784
	535.293	180.588	7.32281	Âµm	Spot	Position	17	1000030964	672367		89.1983	61.7561	13.564	Âµm	Spot	Position	24	1000031515	950139		240.427	48.1364	3.28011	Âµm	Spot	Position	7	1000010450	128340		9.61581	33.4172	16.2842	Âµm	Spot	Position	23	1000033294	979462		33.5658	215.125	-20	Âµm	Spot	Position	14	1000008107	384069
	503.708	190.995	9.78354	Âµm	Spot	Position	17	1000031079	672449		253.88	3.85796	14.2467	Âµm	Spot	Position	24	1000032411	951038		238.538	18.3681	4.3087	Âµm	Spot	Position	7	1000010481	128360		232.607	51.6649	13.1234	Âµm	Spot	Position	23	1000034140	980332		73.5003	223.113	-18.0692	Âµm	Spot	Position	14	1000008127	384143
	66.5584	33.202	16.1473	Âµm	Spot	Position	17	1000031820	673199		534.679	37.572	16.7123	Âµm	Spot	Position	24	1000409409	952579		226.774	60.4936	11.1045	Âµm	Spot	Position	7	1000010614	128510		504.025	6.95714	11.7839	Âµm	Spot	Position	23	1000036035	982251		24.0138	212.888	-10.7857	Âµm	Spot	Position	14	1000008265	384266
	144.053	7.42279	15.6885	Âµm	Spot	Position	17	1000032240	673649		292.852	231.149	15.0954	Âµm	Spot	Position	24	1000039804	958405		320.269	16.5378	-0.540562	Âµm	Spot	Position	7	1000010668	128595		613.279	50.3076	16.5547	Âµm	Spot	Position	23	1000036657	982926		168.691	195.288	-14.9212	Âµm	Spot	Position	14	1000009269	385233
	226.141	19.3656	16.1157	Âµm	Spot	Position	17	1000032711	674099		395.384	190.264	16.2628	Âµm	Spot	Position	24	1000040216	958876		321.486	18.8271	6.6144	Âµm	Spot	Position	7	1000010813	128749		317.307	108.692	15.8527	Âµm	Spot	Position	23	1000038500	984911		214.329	227.913	-14.794	Âµm	Spot	Position	14	1000009279	385242
	621.938	37.731	12.3121	Âµm	Spot	Position	17	1000034912	676313		462.615	195.918	15.9541	Âµm	Spot	Position	24	1000029764	959297		308.435	20.5089	9.18912	Âµm	Spot	Position	7	1000010935	128786		310.205	164.937	15.8394	Âµm	Spot	Position	23	1000038647	984939		330.257	175.926	-15.8269	Âµm	Spot	Position	14	1000009818	385695
	177.206	107.762	16.4914	Âµm	Spot	Position	17	1000036498	677914		77.7208	13.0003	-10.6187	Âµm	Spot	Position	25	1000000432	960944		315.752	43.3702	9.36175	Âµm	Spot	Position	7	1000010889	128791		397.061	103.916	13.6713	Âµm	Spot	Position	23	1000039010	985305		335.521	211.424	-20	Âµm	Spot	Position	14	1000010064	386090
	391.975	144.9	14.0455	Âµm	Spot	Position	17	1000037386	678771		124.145	70.6951	-9.83858	Âµm	Spot	Position	25	1000001079	961715		415.098	30.02	4.45963	Âµm	Spot	Position	7	1000011196	128993		394.299	136.935	16.3127	Âµm	Spot	Position	23	1000039102	985413		338.985	193.01	-18.0927	Âµm	Spot	Position	14	1000010188	386197
	370.924	127.256	16.5176	Âµm	Spot	Position	17	1000037414	678883		171.707	30.2785	-18.8302	Âµm	Spot	Position	25	1000001673	962187		393.911	77.9688	4.90645	Âµm	Spot	Position	7	1000011259	129031		106.059	240.061	16.3521	Âµm	Spot	Position	23	1000041529	987903		413.764	242.642	-15.9544	Âµm	Spot	Position	14	1000010204	386245
	342.176	88.5376	20	Âµm	Spot	Position	17	1000037559	678941		221.3	64.8472	-17.2739	Âµm	Spot	Position	25	1000001712	962220		367.067	62.3649	5.68247	Âµm	Spot	Position	7	1000011183	129048		307.946	212.874	15.5842	Âµm	Spot	Position	23	1000042382	988862		350.39	193.498	-13.8599	Âµm	Spot	Position	14	1000010212	386263
	428.994	140.961	15.5736	Âµm	Spot	Position	17	1000037892	679287		274.091	48.6803	-12.2757	Âµm	Spot	Position	25	1000002454	963112		345.395	9.86207	10.3049	Âµm	Spot	Position	7	1000011246	129105		70.1938	4.11716	-16.2847	Âµm	Spot	Position	24	1000000291	991308		361.235	195.241	-12.3909	Âµm	Spot	Position	14	1000010277	386309
	592.543	143.13	15.2333	Âµm	Spot	Position	17	1000038834	680188		308.85	9.01214	-8.27411	Âµm	Spot	Position	25	1000002768	963218		461.893	4.37566	1.21807	Âµm	Spot	Position	7	1000011376	129204		225.607	4.62293	-4.9394	Âµm	Spot	Position	24	1000002228	993253		485.084	207.033	-8.22906	Âµm	Spot	Position	14	1000010833	386909
	67.7867	242.577	13.48	Âµm	Spot	Position	17	1000039231	680570		486.279	6.45078	-16.5534	Âµm	Spot	Position	25	1000003930	964367		475.47	81.7411	1.70868	Âµm	Spot	Position	7	1000011339	129240		336.873	48.2826	-12.745	Âµm	Spot	Position	24	1000003314	994529		452.254	179.161	-5.20554	Âµm	Spot	Position	14	1000010898	386962
	22.8295	187.453	13.5467	Âµm	Spot	Position	17	1000039211	680577		597.776	9.83616	-20	Âµm	Spot	Position	25	1000588660	965606		563.151	62.2008	7.68194	Âµm	Spot	Position	7	1000011848	129675		461.609	28.7112	-10.4052	Âµm	Spot	Position	24	1000004531	995483		536.638	169.936	-20	Âµm	Spot	Position	14	1000011120	386981
	129.84	188.791	16.0235	Âµm	Spot	Position	17	1000039746	681150		246.114	164.32	-19.4911	Âµm	Spot	Position	25	1000007630	968039		526.69	12.6688	9.46395	Âµm	Spot	Position	7	1000011837	129686		487.566	14.7298	-8.74177	Âµm	Spot	Position	24	1000004489	995505		516.9	224.948	-12.4982	Âµm	Spot	Position	14	1000011231	387283
	246.915	229.727	14.9076	Âµm	Spot	Position	17	1000040167	681576		200.684	139.812	-7.25434	Âµm	Spot	Position	25	1000008040	968371		509.587	40.2696	9.34615	Âµm	Spot	Position	7	1000011828	129691		545.895	23.4161	-20	Âµm	Spot	Position	24	1000004877	995744		574.119	215.774	-4.85409	Âµm	Spot	Position	14	1000011390	387441
	405.416	178.167	16.3563	Âµm	Spot	Position	17	1000041083	682513		214.078	127.163	-6.36616	Âµm	Spot	Position	25	1000007729	968407		589.321	19.306	-2.29813	Âµm	Spot	Position	7	1000011908	129776		546.821	39.6769	-20	Âµm	Spot	Position	24	1000004862	995788		657.112	230.679	-15.5436	Âµm	Spot	Position	14	1000011634	387671
	550.731	167.449	12.3567	Âµm	Spot	Position	17	1000041850	683311		355.075	120.948	-5.73518	Âµm	Spot	Position	25	1000009458	969892		589.952	55.1394	2.66232	Âµm	Spot	Position	7	1000012037	129880		535.234	11.0637	-9.98639	Âµm	Spot	Position	24	1000004939	996247		609.522	227.583	-12.6465	Âµm	Spot	Position	14	1000043154	387724
	577.011	186.038	15.8257	Âµm	Spot	Position	17	1000042398	683456		503.913	116.98	-18.6809	Âµm	Spot	Position	25	1000010627	970985		583.382	58.3542	8.97212	Âµm	Spot	Position	7	1000012147	129990		530.457	29.287	-4.88546	Âµm	Spot	Position	24	1000005320	996434		589.936	239.98	-13.3148	Âµm	Spot	Position	14	1000011676	387726
	517.691	195.133	15.5123	Âµm	Spot	Position	17	1000041975	683457		577.741	161.256	-6.60006	Âµm	Spot	Position	25	1000010845	971373		63.3929	97.0272	-1.84465	Âµm	Spot	Position	7	1000012207	130066		605.161	1.275	-18.3217	Âµm	Spot	Position	24	1000095583	996724		606.682	243.4	-10.3465	Âµm	Spot	Position	14	1000043138	387795
	28.7394	4.23227	-10.0723	Âµm	Spot	Position	18	1000000505	684646		526.44	142.262	-4.85266	Âµm	Spot	Position	25	1000025579	971448		38.1498	102.675	4.23083	Âµm	Spot	Position	7	1000012282	130144		612.02	50.1961	-18.3568	Âµm	Spot	Position	24	1000005604	996737		216.06	43.7916	-0.541979	Âµm	Spot	Position	14	1000012754	388833
	46.7394	38.221	-8.20446	Âµm	Spot	Position	18	1000000581	684741		522.286	211.733	-20	Âµm	Spot	Position	25	1000016319	976530		122.494	88.2536	9.02748	Âµm	Spot	Position	7	1000012654	130486		158.724	133.954	-17.2306	Âµm	Spot	Position	24	1000006980	998251		234.15	27.4696	-0.4471	Âµm	Spot	Position	14	1000012681	388860
	119.908	10.9451	-16.3099	Âµm	Spot	Position	18	1000000989	685164		632.371	226.787	-20	Âµm	Spot	Position	25	1000017056	977268		244.033	89.2992	-4.33895	Âµm	Spot	Position	7	1000012677	130533		126.23	118.995	-13.4229	Âµm	Spot	Position	24	1000007295	998348		344.406	43.6274	-0.920652	Âµm	Spot	Position	14	1000013597	389733
	284.994	49.1688	-18.858	Âµm	Spot	Position	18	1000002697	686655		638.138	223.101	-4.96753	Âµm	Spot	Position	25	1000017595	977740		188.095	88.4652	-1.37465	Âµm	Spot	Position	7	1000012696	130572		378.717	85.8995	-14.7975	Âµm	Spot	Position	24	1000009461	1000596		404.531	17.0523	1.81345	Âµm	Spot	Position	14	1000013665	389804
	289.299	63.0676	-16.2836	Âµm	Spot	Position	18	1000002429	686714		78.7544	30.908	5.17211	Âµm	Spot	Position	25	1000018470	978054		196.313	90.714	1.24442	Âµm	Spot	Position	7	1000012746	130607		498.21	135.435	-11.2829	Âµm	Spot	Position	24	1000010176	1001499		418.32	26.6829	1.79924	Âµm	Spot	Position	14	1000014077	390231
	414.947	3.19098	-9.76032	Âµm	Spot	Position	18	1000003485	687704		128.38	81.7175	7.20467	Âµm	Spot	Position	25	1000018591	978713		301.067	150.402	-3.05846	Âµm	Spot	Position	7	1000012959	130856		522.006	110.873	-10.7553	Âµm	Spot	Position	24	1000011185	1002253		558.937	56.3669	1.66796	Âµm	Spot	Position	14	1000014490	390724
	524.692	46.1702	-11.5437	Âµm	Spot	Position	18	1000004952	689201		93.3902	35.3784	7.69842	Âµm	Spot	Position	25	1000018575	978735		311.069	127.161	5.51466	Âµm	Spot	Position	7	1000013115	131019		255.125	222.913	-20	Âµm	Spot	Position	24	1000014478	1005672		633.472	78.5983	3.8697	Âµm	Spot	Position	14	1000015061	391255
	553.552	11.2517	-7.43563	Âµm	Spot	Position	18	1000004998	689371		259.746	37.8647	-4.18631	Âµm	Spot	Position	25	1000002600	979501		329.378	92.6763	8.26558	Âµm	Spot	Position	7	1000013153	131045		297.233	193.076	-9.68641	Âµm	Spot	Position	24	1000014886	1006027		83.0219	146.072	7.01376	Âµm	Spot	Position	14	1000015572	391741
	575.964	28.8476	-4.62366	Âµm	Spot	Position	18	1000005163	689454		362.362	28.7436	-0.402508	Âµm	Spot	Position	25	1000003569	980237		333.102	150.241	8.63872	Âµm	Spot	Position	7	1000013186	131079		316.67	230.714	-5.62257	Âµm	Spot	Position	24	1000014983	1006174		122.755	123.759	-1.73595	Âµm	Spot	Position	14	1000015679	391926
	611.846	61.8323	-15.7378	Âµm	Spot	Position	18	1000005506	689795		571.436	11.0285	3.84896	Âµm	Spot	Position	25	1000021268	981633		337.385	127.563	0.988438	Âµm	Spot	Position	7	1000013321	131212		401.613	170.813	-6.8073	Âµm	Spot	Position	24	1000015627	1006867		162.561	92.4476	8.67886	Âµm	Spot	Position	14	1000015975	392191
	596.065	82.1404	-12.6477	Âµm	Spot	Position	18	1000005659	689913		574.425	62.5195	3.51422	Âµm	Spot	Position	25	1000021416	981646		398.531	110.896	3.59283	Âµm	Spot	Position	7	1000013380	131259		493.925	196.414	-15.8583	Âµm	Spot	Position	24	1000016144	1007288		318.341	125.105	2.54759	Âµm	Spot	Position	14	1000016666	392884
	640.572	66.0523	-8.97763	Âµm	Spot	Position	18	1000005726	690039		55.2473	87.0414	-2.8642	Âµm	Spot	Position	25	1000022291	982575		363.304	92.5795	6.12748	Âµm	Spot	Position	7	1000013432	131298		419.477	221.904	-7.27266	Âµm	Spot	Position	24	1000016203	1007634		389.13	136.169	0.115606	Âµm	Spot	Position	14	1000017017	393242
	660.372	53.2635	-7.95431	Âµm	Spot	Position	18	1000005724	690089		73.326	116.424	7.66228	Âµm	Spot	Position	25	1000022646	982932		366.845	162.061	8.4303	Âµm	Spot	Position	7	1000013463	131344		550.26	223.529	-20	Âµm	Spot	Position	24	1000016771	1007881		541.271	127.729	-2.18897	Âµm	Spot	Position	14	1000017831	393992
	288.141	92.8125	-20	Âµm	Spot	Position	18	1000008191	692566		35.1646	86.7877	10.0941	Âµm	Spot	Position	25	1000022698	982985		465.414	128.182	0.945173	Âµm	Spot	Position	7	1000013627	131482		18.3511	27.1309	5.11164	Âµm	Spot	Position	24	1000018245	1009531		538.826	155.265	-1.95725	Âµm	Spot	Position	14	1000017820	393998
	270.67	167.098	-16.7706	Âµm	Spot	Position	18	1000014160	692831		43.0348	100.339	10.0052	Âµm	Spot	Position	25	1000022703	982996		477.837	105.488	2.86837	Âµm	Spot	Position	7	1000013645	131519		48.6799	42.9402	8.08562	Âµm	Spot	Position	24	1000033143	1009643		563.614	147.503	5.05639	Âµm	Spot	Position	14	1000017891	394118
	287.139	157.488	-16.2463	Âµm	Spot	Position	18	1000008340	692853		168.696	123.704	3.49138	Âµm	Spot	Position	25	1000023592	983936		483.462	89.8439	5.85078	Âµm	Spot	Position	7	1000013740	131583		85.1187	26.7815	-0.475317	Âµm	Spot	Position	24	1000018812	1009946		504.523	99.8666	7.05393	Âµm	Spot	Position	14	1000017965	394157
	327.329	99.8223	-10.8761	Âµm	Spot	Position	18	1000008595	693005		261.239	120.336	0.715382	Âµm	Spot	Position	25	1000024028	984452		492.415	93.611	11.0893	Âµm	Spot	Position	7	1000013832	131669		300.583	46.25	10.0497	Âµm	Spot	Position	24	1000020476	1011565		631.958	105.509	6.54006	Âµm	Spot	Position	14	1000018324	394554
	327.601	145.002	-9.82535	Âµm	Spot	Position	18	1000008654	693049		270.348	84.856	6.41968	Âµm	Spot	Position	25	1000024211	984629		527.273	107.091	1.82382	Âµm	Spot	Position	7	1000013935	131787		409.425	11.2404	3.01179	Âµm	Spot	Position	24	1000020825	1011874		34.0859	227.52	0.97801	Âµm	Spot	Position	14	1000018575	394826
	346.368	91.7153	-8.22593	Âµm	Spot	Position	18	1000009334	693819		366.326	84.4097	2.29759	Âµm	Spot	Position	25	1000024630	985099		573.756	128.508	9.07188	Âµm	Spot	Position	7	1000014044	131899		467.413	18.6474	1.08764	Âµm	Spot	Position	24	1000021328	1012408		222.461	244.017	-3.93886	Âµm	Spot	Position	14	1000019401	395601
	341.768	88.3458	-5.34447	Âµm	Spot	Position	18	1000009513	693945		338.426	151.122	8.38	Âµm	Spot	Position	25	1000024884	985342		582.511	120.05	9.9136	Âµm	Spot	Position	7	1000014051	131912		76.026	149.006	-0.529518	Âµm	Spot	Position	24	1000068250	1014192		193.437	242.559	4.21835	Âµm	Spot	Position	14	1000019612	395810
	487.864	99.1287	-8.17326	Âµm	Spot	Position	18	1000010182	694544		506.992	86.4321	2.90521	Âµm	Spot	Position	25	1000025791	986323		613.343	151.913	-4.16611	Âµm	Spot	Position	7	1000006494	131954		48.1355	131.647	7.94892	Âµm	Spot	Position	24	1000023550	1014564		416.09	216.915	6.76392	Âµm	Spot	Position	14	1000020529	396697
	606.248	90.9272	-11.7112	Âµm	Spot	Position	18	1000011457	695858		633.143	126.424	-3.20874	Âµm	Spot	Position	25	1000026211	986690		586.76	123.269	-0.76211	Âµm	Spot	Position	7	1000014119	132001		228.116	131.938	8.91113	Âµm	Spot	Position	24	1000024894	1015855		377.397	209.096	10.4311	Âµm	Spot	Position	14	1000020550	396765
	34.1391	241.261	-8.21168	Âµm	Spot	Position	18	1000012219	696801		642.657	113.727	7.39671	Âµm	Spot	Position	25	1000026403	987009		637.882	149.769	0.225754	Âµm	Spot	Position	7	1000014164	132017		263.312	105.873	-4.25222	Âµm	Spot	Position	24	1000025057	1015949		470.077	182.61	-0.605844	Âµm	Spot	Position	14	1000020649	396868
	141.186	241.828	-13.5041	Âµm	Spot	Position	18	1000012909	697316		260.469	215.967	-0.264332	Âµm	Spot	Position	25	1000028393	989036		620.754	119.355	1.87846	Âµm	Spot	Position	7	1000014179	132048		386.656	105.014	9.27545	Âµm	Spot	Position	24	1000026224	1017105		457.763	205.535	7.71314	Âµm	Spot	Position	14	1000020916	397091
	201.376	217.886	-18.2269	Âµm	Spot	Position	18	1000013362	697905		384.012	192.715	-4.4963	Âµm	Spot	Position	25	1000028776	989443		645.066	109.124	3.65022	Âµm	Spot	Position	7	1000014139	132080		478.013	89.6635	0.221207	Âµm	Spot	Position	24	1000026437	1017325		519.931	238.157	-2.25627	Âµm	Spot	Position	14	1000021027	397240
	234.368	214.791	-16.3015	Âµm	Spot	Position	18	1000013513	697940		427.839	185.051	8.29194	Âµm	Spot	Position	25	1000029762	990405		621.006	132.993	3.53991	Âµm	Spot	Position	7	1000014220	132086		434.585	157.682	5.87263	Âµm	Spot	Position	24	1000026712	1017599		529.243	238.862	6.83714	Âµm	Spot	Position	14	1000021283	397480
	194.991	178.483	-11.7585	Âµm	Spot	Position	18	1000013661	698059		498.568	229.3	10.3507	Âµm	Spot	Position	25	1000029846	990500		38.655	213.157	2.08293	Âµm	Spot	Position	7	1000014466	132348		527.895	101.29	11.4544	Âµm	Spot	Position	24	1000027488	1018345		513.386	102.123	16.4046	Âµm	Spot	Position	14	1000027428	403561
	193.925	202.663	-5.34676	Âµm	Spot	Position	18	1000013847	698298		616.814	218.656	2.72363	Âµm	Spot	Position	25	1000030705	991371		4.69706	222.687	3.63181	Âµm	Spot	Position	7	1000014496	132389		26.1979	215.996	2.91547	Âµm	Spot	Position	24	1000028460	1019280		606.232	132.118	12.2895	Âµm	Spot	Position	14	1000027707	403821
	546.339	204.123	-20	Âµm	Spot	Position	18	1000016101	700545		620.924	219.582	7.61133	Âµm	Spot	Position	25	1000030876	991508		18.699	223.501	7.45206	Âµm	Spot	Position	7	1000014570	132445		16.056	238.25	3.53658	Âµm	Spot	Position	24	1000028512	1019339		249.188	203.799	13.3507	Âµm	Spot	Position	14	1000029224	405041
	646.693	202.629	-12.7446	Âµm	Spot	Position	18	1000017054	701555		592.1	180.984	9.21288	Âµm	Spot	Position	25	1000030893	991540		159.906	179.935	5.62485	Âµm	Spot	Position	7	1000014884	132697		11.1052	187.255	4.68091	Âµm	Spot	Position	24	1000028483	1019357		323.468	186.896	13.2763	Âµm	Spot	Position	14	1000029241	405394
	584.135	223.786	-5.7888	Âµm	Spot	Position	18	1000017391	701798		89.1675	61.7859	13.3146	Âµm	Spot	Position	25	1000031515	992134		154.981	174.398	6.75974	Âµm	Spot	Position	7	1000014880	132713		297.674	188.393	-3.20157	Âµm	Spot	Position	24	1000030111	1020807		548.662	228.987	15.9892	Âµm	Spot	Position	14	1000030452	406568
	31.5474	23.5306	2.27918	Âµm	Spot	Position	18	1000017628	702061		253.88	3.81347	14.3904	Âµm	Spot	Position	25	1000032411	993064		178.503	209.632	-4.27593	Âµm	Spot	Position	7	1000014945	132804		267.519	191.532	-3.39292	Âµm	Spot	Position	24	1000030023	1020809		194.597	41.2807	-20	Âµm	Spot	Position	15	1000001093	408307
	5.49781	23.9094	7.48026	Âµm	Spot	Position	18	1000017828	702252		534.401	37.4997	16.5875	Âµm	Spot	Position	25	1000409409	994602		223.441	221.555	-0.754221	Âµm	Spot	Position	7	1000014999	132855		468.759	205.936	6.56098	Âµm	Spot	Position	24	1000031698	1022413		196.83	62.7873	-15.5185	Âµm	Spot	Position	15	1000001210	408436
	117.256	12.6981	1.66843	Âµm	Spot	Position	18	1000018225	702657		292.777	231.037	15.7262	Âµm	Spot	Position	25	1000039804	1000404		249.1	209.131	1.62812	Âµm	Spot	Position	7	1000015317	132899		9.79973	33.3176	16.3739	Âµm	Spot	Position	24	1000033294	1023907		214.491	73.3491	-12.201	Âµm	Spot	Position	15	1000001310	408512
	229.57	53.5345	3.75035	Âµm	Spot	Position	18	1000018811	703343		395.408	190.273	16.3294	Âµm	Spot	Position	25	1000040216	1000834		331.543	209.514	-1.44649	Âµm	Spot	Position	7	1000015252	133134		232.624	51.6924	13.0538	Âµm	Spot	Position	24	1000034140	1024819		250.146	71.0256	-10.0665	Âµm	Spot	Position	15	1000001349	408570
	399.341	36.3772	4.7749	Âµm	Spot	Position	18	1000020139	704579		462.676	195.828	16.0699	Âµm	Spot	Position	25	1000029764	1001263		272.685	219.06	-1.46869	Âµm	Spot	Position	7	1000015342	133135		504.057	6.82394	11.7128	Âµm	Spot	Position	24	1000036035	1026788		190.036	23.6953	-6.65903	Âµm	Spot	Position	15	1000001393	408629
	473.766	4.7808	3.21314	Âµm	Spot	Position	18	1000020465	705074		77.6325	12.9344	-10.3147	Âµm	Spot	Position	26	1000000432	1002971		290.126	224.835	6.31612	Âµm	Spot	Position	7	1000015416	133269		613.328	50.1799	16.6934	Âµm	Spot	Position	24	1000036657	1027550		290.469	56.9427	-20	Âµm	Spot	Position	15	1000252116	408835
	493.034	8.6371	9.73429	Âµm	Spot	Position	18	1000034502	705318		124.119	70.4931	-8.94496	Âµm	Spot	Position	26	1000001079	1003733		310.166	243.765	8.01021	Âµm	Spot	Position	7	1000062404	133307		317.297	108.806	16.1956	Âµm	Spot	Position	24	1000038500	1029589		333.551	83.325	-13.7373	Âµm	Spot	Position	15	1000001735	408980
	527.55	53.7867	-2.88295	Âµm	Spot	Position	18	1000021058	705437		171.739	30.2437	-18.3048	Âµm	Spot	Position	26	1000001673	1004154		393.447	179.377	-2.34521	Âµm	Spot	Position	7	1000015549	133411		310.305	165.003	15.7701	Âµm	Spot	Position	24	1000038647	1029606		293.268	43.9791	-10.6643	Âµm	Spot	Position	15	1000001758	409021
	539.588	66.1341	7.35283	Âµm	Spot	Position	18	1000021440	705803		221.295	64.8345	-17.0462	Âµm	Spot	Position	26	1000001712	1004192		449.713	175.234	10.6473	Âµm	Spot	Position	7	1000016146	133974		396.983	103.904	13.6788	Âµm	Spot	Position	24	1000039010	1030005		253.343	66.7436	-9.50376	Âµm	Spot	Position	15	1000001808	409053
	653.739	41.3117	6.21952	Âµm	Spot	Position	18	1000022081	706324		273.988	48.6251	-11.573	Âµm	Spot	Position	26	1000002454	1005108		525.718	242.882	-3.86691	Âµm	Spot	Position	7	1000016181	134001		394.361	136.764	16.1734	Âµm	Spot	Position	24	1000039102	1030100		318.312	59.8186	-8.07317	Âµm	Spot	Position	15	1000001829	409107
	110.646	99.5859	1.35576	Âµm	Spot	Position	18	1000023069	707330		308.835	9.00786	-7.99401	Âµm	Spot	Position	26	1000002768	1005234		517.029	193.438	8.50829	Âµm	Spot	Position	7	1000016350	134190		106.04	240.164	16.228	Âµm	Spot	Position	24	1000041529	1032721		364.745	11.6344	-20	Âµm	Spot	Position	15	1000001943	409215
	299.425	122.212	11.1938	Âµm	Spot	Position	18	1000024484	708872		486.311	6.4432	-16.8422	Âµm	Spot	Position	26	1000003930	1006329		585.727	226.196	-1.93823	Âµm	Spot	Position	7	1000016433	134275		308.12	212.841	15.0363	Âµm	Spot	Position	24	1000042382	1033685		341.027	69.8338	-8.36311	Âµm	Spot	Position	15	1000002310	409598
	409.432	147.152	7.7465	Âµm	Spot	Position	18	1000025221	709378		598.601	8.99697	-20	Âµm	Spot	Position	26	1000588660	1007517		590.045	221.605	0.596792	Âµm	Spot	Position	7	1000016515	134345		70.1538	4.37796	-17.4702	Âµm	Spot	Position	25	1000000291	1036267		362.445	66.8377	-5.42876	Âµm	Spot	Position	15	1000002379	409681
	38.3205	172.848	8.81209	Âµm	Spot	Position	18	1000027393	711735		246.252	164.282	-20	Âµm	Spot	Position	26	1000007630	1009970		639.577	179.7	4.90516	Âµm	Spot	Position	7	1000016591	134422		225.672	4.56574	-4.98836	Âµm	Spot	Position	25	1000002228	1038279		474.533	42.8524	-13.0061	Âµm	Spot	Position	15	1000002736	410023
	123.317	188.346	5.78456	Âµm	Spot	Position	18	1000028015	712187		200.701	139.814	-7.39414	Âµm	Spot	Position	26	1000008040	1010362		75.6803	20.0235	11.9935	Âµm	Spot	Position	7	1000016788	134569		336.848	48.1332	-11.9568	Âµm	Spot	Position	25	1000003314	1039588		452.522	35.3604	-9.712	Âµm	Spot	Position	15	1000002816	410084
	160.03	239.944	7.22561	Âµm	Spot	Position	18	1000028096	712264		213.362	127.786	-5.93197	Âµm	Spot	Position	26	1000007729	1010399		31.4698	33.0615	16.009	Âµm	Spot	Position	7	1000016822	134650		461.476	28.6909	-10.5463	Âµm	Spot	Position	25	1000004531	1040395		486.914	58.9257	-9.15835	Âµm	Spot	Position	15	1000002820	410119
	213.595	194.584	5.63497	Âµm	Spot	Position	18	1000040155	712777		355.07	120.928	-5.62172	Âµm	Spot	Position	26	1000009458	1011850		24.2688	74.7074	16.4584	Âµm	Spot	Position	7	1000016876	134675		487.55	14.6605	-9.12349	Âµm	Spot	Position	25	1000004489	1040479		456.453	29.4725	-7.06174	Âµm	Spot	Position	15	1000002836	410162
	230.582	216.265	8.2371	Âµm	Spot	Position	18	1000028709	712869		503.875	117.026	-18.6269	Âµm	Spot	Position	26	1000010627	1012887		65.5937	2.52168	16.642	Âµm	Spot	Position	7	1000016810	134682		546.245	23.5833	-20	Âµm	Spot	Position	25	1000004877	1040753		530.575	63.646	-20	Âµm	Spot	Position	15	1000003087	410403
	282.485	172.748	7.4513	Âµm	Spot	Position	18	1000029211	713348		577.801	161.133	-6.49606	Âµm	Spot	Position	26	1000010845	1013358		142.791	38.0613	12.0725	Âµm	Spot	Position	7	1000017051	134888		547.027	39.6513	-18.0438	Âµm	Spot	Position	25	1000004862	1040955		578.583	40.2601	-15.9611	Âµm	Spot	Position	15	1000003187	410518
	333.752	187.665	7.46892	Âµm	Spot	Position	18	1000029834	713912		526.374	142.22	-4.80808	Âµm	Spot	Position	26	1000025579	1013392		143.848	54.8121	12.858	Âµm	Spot	Position	7	1000017066	134902		535.243	10.8559	-10.3687	Âµm	Spot	Position	25	1000004939	1041218		569.979	79.7367	-11.2004	Âµm	Spot	Position	15	1000003305	410650
	425.74	183.399	-1.20137	Âµm	Spot	Position	18	1000030101	714180		522.357	211.732	-20	Âµm	Spot	Position	26	1000016319	1018441		240.447	55.1441	15.7401	Âµm	Spot	Position	7	1000017462	135218		530.579	29.2168	-5.11134	Âµm	Spot	Position	25	1000005320	1041440		602.534	50.8166	-20	Âµm	Spot	Position	15	1000003569	410940
	535.322	180.606	7.21842	Âµm	Spot	Position	18	1000030964	715048		632.444	226.748	-20	Âµm	Spot	Position	26	1000017056	1019118		262.613	8.67905	12.0002	Âµm	Spot	Position	7	1000017611	135415		605.268	1.70147	-19.2761	Âµm	Spot	Position	25	1000095583	1041709		614.002	16.2612	-18.972	Âµm	Spot	Position	15	1000003493	411034
	503.598	191.166	9.27174	Âµm	Spot	Position	18	1000031079	715117		638.093	223.12	-4.99295	Âµm	Spot	Position	26	1000017595	1019625		406.705	73.6294	14.2853	Âµm	Spot	Position	7	1000017981	135757		612.004	50.2211	-18.2143	Âµm	Spot	Position	25	1000005604	1041725		596.545	24.583	-5.43781	Âµm	Spot	Position	15	1000003871	411368
	66.5058	33.1438	15.9638	Âµm	Spot	Position	18	1000031820	715938		78.3356	31.0373	5.24547	Âµm	Spot	Position	26	1000018470	1019981		357.447	36.4446	16.2133	Âµm	Spot	Position	7	1000018000	135790		158.768	133.88	-17.3479	Âµm	Spot	Position	25	1000006980	1043288		73.0956	126.536	-20	Âµm	Spot	Position	15	1000066781	411490
	144.068	7.55457	15.3815	Âµm	Spot	Position	18	1000032240	716372		93.3202	35.4776	7.30534	Âµm	Spot	Position	26	1000018575	1020631		388.553	75.0781	16.656	Âµm	Spot	Position	7	1000018034	135819		125.978	118.951	-13.8047	Âµm	Spot	Position	25	1000007295	1043374		37.2534	109.945	-6.70241	Âµm	Spot	Position	15	1000004398	411822
	226.115	19.277	16.2409	Âµm	Spot	Position	18	1000032711	716872		128.356	81.6895	7.00655	Âµm	Spot	Position	26	1000018591	1020643		465.398	43.434	15.2524	Âµm	Spot	Position	7	1000018279	136052		263.27	105.989	-4.7314	Âµm	Spot	Position	25	1000025057	1045269		124.982	124.941	-20	Âµm	Spot	Position	15	1000004547	411999
	622.008	37.9287	12.633	Âµm	Spot	Position	18	1000034912	719223		260.089	38.1925	-3.82103	Âµm	Spot	Position	26	1000002600	1021503		447.038	79.8399	16.6275	Âµm	Spot	Position	7	1000018341	136102		379.507	85.4747	-14.7052	Âµm	Spot	Position	25	1000009461	1045656		123.9	130.046	-9.5683	Âµm	Spot	Position	15	1000004836	412275
	177.319	107.859	16.4167	Âµm	Spot	Position	18	1000036498	720829		362.834	28.7441	-0.362387	Âµm	Spot	Position	26	1000003569	1022260		580.168	76.2067	16.5331	Âµm	Spot	Position	7	1000018601	136385		498.126	135.651	-11.2619	Âµm	Spot	Position	25	1000010176	1046545		194.564	151.349	-10.2281	Âµm	Spot	Position	15	1000005451	412799
	391.981	144.921	14.3128	Âµm	Spot	Position	18	1000037386	721723		571.391	11.1331	3.48816	Âµm	Spot	Position	26	1000021268	1023622		616.823	68.1154	13.3866	Âµm	Spot	Position	7	1000018830	136581		522.058	110.882	-10.7458	Âµm	Spot	Position	25	1000011185	1047308		274.018	123.187	-5.83201	Âµm	Spot	Position	15	1000005963	413456
	370.498	126.594	16.2107	Âµm	Spot	Position	18	1000037414	721792		574.657	62.6806	3.4591	Âµm	Spot	Position	26	1000021416	1023643		646.638	8.10314	16.0386	Âµm	Spot	Position	7	1000018866	136609		255.073	222.862	-20	Âµm	Spot	Position	25	1000014478	1050824		361.927	147.763	-19.0154	Âµm	Spot	Position	15	1000006176	413725
	341.95	88.4046	20	Âµm	Spot	Position	18	1000037559	721876		55.2402	86.9409	-2.88148	Âµm	Spot	Position	26	1000022291	1024594		593.105	76.4828	15.5856	Âµm	Spot	Position	7	1000018860	136635		297.165	193.118	-9.23569	Âµm	Spot	Position	25	1000014886	1051211		378.64	145.367	-13.8446	Âµm	Spot	Position	15	1000006324	413810
	428.935	140.943	15.3201	Âµm	Spot	Position	18	1000037892	722264		73.2923	116.429	7.66887	Âµm	Spot	Position	26	1000022646	1024967		600.767	80.0207	16.3384	Âµm	Spot	Position	7	1000018887	136636		316.842	230.636	-5.97495	Âµm	Spot	Position	25	1000014983	1051334		334.064	111.669	-6.64336	Âµm	Spot	Position	15	1000016520	413944
	592.534	143.116	14.991	Âµm	Spot	Position	18	1000038834	723188		35.0805	86.7557	9.99075	Âµm	Spot	Position	26	1000022698	1025025		96.9147	165.338	15.3805	Âµm	Spot	Position	7	1000019380	137144		401.619	170.685	-6.73313	Âµm	Spot	Position	25	1000015627	1052033		424.082	142.985	-20	Âµm	Spot	Position	15	1000006653	414167
	23.1773	187.523	13.1116	Âµm	Spot	Position	18	1000039211	723546		43.045	100.329	9.98556	Âµm	Spot	Position	26	1000022703	1025033		119.111	154.121	17.3246	Âµm	Spot	Position	7	1000019546	137185		493.843	196.267	-15.8796	Âµm	Spot	Position	25	1000016144	1052441		457.611	107.288	-12.8494	Âµm	Spot	Position	15	1000006817	414354
	68.1448	242.674	13.3391	Âµm	Spot	Position	18	1000039231	723574		168.648	123.762	3.41854	Âµm	Spot	Position	26	1000023592	1026038		407.763	130.838	13.6177	Âµm	Spot	Position	7	1000020159	137959		419.303	221.66	-6.87606	Âµm	Spot	Position	25	1000016203	1052822		488.369	106.965	-9.45123	Âµm	Spot	Position	15	1000006925	414456
	129.811	188.725	16.1289	Âµm	Spot	Position	18	1000039746	724091		260.914	120.1	0.76366	Âµm	Spot	Position	26	1000024028	1026568		341.226	110.433	16.5614	Âµm	Spot	Position	7	1000043587	138026		550.119	223.54	-20	Âµm	Spot	Position	25	1000016771	1053071		473.633	133.57	-9.31855	Âµm	Spot	Position	15	1000006823	414463
	176.751	212.244	12.0665	Âµm	Spot	Position	18	1000028670	724420		270.371	84.8317	6.16558	Âµm	Spot	Position	26	1000024211	1026752		453.067	139.916	14.3547	Âµm	Spot	Position	7	1000020450	138225		18.3501	26.893	5.795	Âµm	Spot	Position	25	1000018245	1054767		570.843	107.181	-20	Âµm	Spot	Position	15	1000007077	414640
	246.933	229.774	14.5013	Âµm	Spot	Position	18	1000040167	724534		366.467	84.4651	2.37902	Âµm	Spot	Position	26	1000024630	1027197		534.956	92.0018	14.2911	Âµm	Spot	Position	7	1000020707	138489		49.1397	42.7103	7.3581	Âµm	Spot	Position	25	1000033143	1054801		517.632	88.884	-15.8207	Âµm	Spot	Position	15	1000007298	414836
	405.174	178.04	16.559	Âµm	Spot	Position	18	1000041083	725503		337.147	152.652	9.11187	Âµm	Spot	Position	26	1000024884	1027464		548.536	103.172	16.5426	Âµm	Spot	Position	7	1000044117	138538		85.2303	26.8198	-0.472462	Âµm	Spot	Position	25	1000018812	1055175		533.81	118.545	-7.74452	Âµm	Spot	Position	15	1000007461	414998
	550.732	167.413	12.5154	Âµm	Spot	Position	18	1000041850	726281		506.923	86.4131	2.86025	Âµm	Spot	Position	26	1000025791	1028401		505.713	131.965	16.6703	Âµm	Spot	Position	7	1000020796	138543		300.62	46.1138	9.65825	Âµm	Spot	Position	25	1000020476	1056862		612.511	119.624	-16.0705	Âµm	Spot	Position	15	1000007756	415328
	576.982	186.189	15.4548	Âµm	Spot	Position	18	1000042398	726362		632.241	126.338	-2.95264	Âµm	Spot	Position	26	1000026211	1028757		628.514	167.301	13.4175	Âµm	Spot	Position	7	1000020981	138730		409.462	11.3366	3.13206	Âµm	Spot	Position	25	1000020825	1057180		642.124	104.101	-10.841	Âµm	Spot	Position	15	1000007839	415464
	517.59	195.06	15.6639	Âµm	Spot	Position	18	1000041975	726387		642.667	113.759	7.59862	Âµm	Spot	Position	26	1000026403	1029107		623.414	136.736	16.5641	Âµm	Spot	Position	7	1000021064	138808		467.308	18.7052	0.809929	Âµm	Spot	Position	25	1000021328	1057728		33.2873	214.542	-20	Âµm	Spot	Position	15	1000008107	415717
	28.811	4.33545	-9.94431	Âµm	Spot	Position	19	1000000505	727590		260.441	215.878	-0.338039	Âµm	Spot	Position	26	1000028393	1031286		20.6333	170.82	14.6819	Âµm	Spot	Position	7	1000021288	139025		75.9588	149.123	0.225744	Âµm	Spot	Position	25	1000068250	1059634		73.2267	223.161	-17.7504	Âµm	Spot	Position	15	1000008127	415811
	46.7542	38.3021	-8.51363	Âµm	Spot	Position	19	1000000581	727635		383.986	192.995	-4.15855	Âµm	Spot	Position	26	1000028776	1031712		67.969	202.225	16.0004	Âµm	Spot	Position	7	1000021316	139052		48.0093	131.447	8.72729	Âµm	Spot	Position	25	1000023550	1059978		23.899	212.497	-10.7468	Âµm	Spot	Position	15	1000008265	415917
	119.935	10.7982	-16.3871	Âµm	Spot	Position	19	1000000989	728104		427.827	185.058	8.06623	Âµm	Spot	Position	26	1000029762	1032725		1.275	220.922	15.6217	Âµm	Spot	Position	7	1000021297	139055		228.158	131.953	8.96313	Âµm	Spot	Position	25	1000024894	1061269		168.639	195.295	-14.9874	Âµm	Spot	Position	15	1000009269	416938
	286.696	47.4942	-17.9282	Âµm	Spot	Position	19	1000002697	729624		498.579	229.288	10.3065	Âµm	Spot	Position	26	1000029846	1032832		140.728	228.094	15.4214	Âµm	Spot	Position	7	1000021589	139301		386.898	104.889	9.32086	Âµm	Spot	Position	25	1000026224	1062485		214.384	227.966	-14.501	Âµm	Spot	Position	15	1000009279	416943
[truncated: 24,864 more rows]

## Sheet: Fig. 3B-D (R2)
Figure 3B-D	XYZ positioning data used to analyze motility parameters and graphs.
Date (Biological Replicate):	20220912
[truncated: 5,204 more rows]

## Sheet: Fig. 3B-D (R3)
Figure 3B-D	XYZ positioning data used to analyze motility parameters and graphs.
[truncated: 13,654 more rows]

[truncated: 5 more sheets: Fig. 3E-G, Fig. 4, Fig. 5, Fig. S3, Table S1]
